# Supplementary material for: Discovering the Deregulated Molecular Functions Involved in Malignant Transformation of Endometriosis to Endometriosis-Associated Ovarian Carcinoma Using a Data-Driven, Function-Based Analysis
Source: Int J Mol Sci. 2017 Nov 6;18(11):2345. doi: 10.3390/ijms18112345 (PMC5713314; doi:10.3390/ijms18112345)
Supplement: Supplementary file 1 [file ijms-18-02345-s001.zip]

Archive with 9 entries (9 files):
- Figure S1.tif
- Figure S2.tif
- Figure S3.tif
- Figure S4.tif
- Table S1.xlsx
- Table S2.xlsx
- Table S3.xlsx
- Table S4.xlsx
- Table S5.xlsx
