# Supplementary material for: Discovering the Deregulated Molecular Functions Involved in Malignant Transformation of Endometriosis to Endometriosis-Associated Ovarian Carcinoma Using a Data-Driven, Function-Based Analysis
Source: Int J Mol Sci. 2017 Nov 6;18(11):2345. doi: 10.3390/ijms18112345 (PMC5713314; doi:10.3390/ijms18112345)
Supplement: Supplementary file 1 [file ijms-18-02345-s001.zip › Table S1.xlsx]

## Sheet: case list CCC EC ES control
	Title	Organism	Subtype	group	FIGO.stage	Microarray.plateform	GSE.Series	FTP	Accession	ID
1	ovary	Homo sapiens	clear	C	1	GPL570	GSE44104	ftp://ftp.ncbi.nlm.nih.gov/geo/samples/GSM1078nnn/GSM1078980/	GSM1078980	301078980
2	ovary	Homo sapiens	clear	C	1	GPL570	GSE44104	ftp://ftp.ncbi.nlm.nih.gov/geo/samples/GSM1078nnn/GSM1078979/	GSM1078979	301078979
3	ovary	Homo sapiens	clear	C	1	GPL570	GSE44104	ftp://ftp.ncbi.nlm.nih.gov/geo/samples/GSM1078nnn/GSM1078977/	GSM1078977	301078977
4	ovary	Homo sapiens	clear	C	1	GPL570	GSE44104	ftp://ftp.ncbi.nlm.nih.gov/geo/samples/GSM1078nnn/GSM1078976/	GSM1078976	301078976
5	ovary	Homo sapiens	clear	C	1	GPL570	GSE44104	ftp://ftp.ncbi.nlm.nih.gov/geo/samples/GSM1078nnn/GSM1078974/	GSM1078974	301078974
6	ovary	Homo sapiens	clear	C	1	GPL96	GSE6008	ftp://ftp.ncbi.nlm.nih.gov/geo/samples/GSM139nnn/GSM139379/	GSM139379	300139379
7	ovary	Homo sapiens	clear	C	2	GPL570	GSE44104	ftp://ftp.ncbi.nlm.nih.gov/geo/samples/GSM1078nnn/GSM1078981/	GSM1078981	301078981
8	ovary	Homo sapiens	clear	C	3	GPL570	GSE44104	ftp://ftp.ncbi.nlm.nih.gov/geo/samples/GSM1078nnn/GSM1078978/	GSM1078978	301078978
9	ovary	Homo sapiens	clear	C	3	GPL570	GSE44104	ftp://ftp.ncbi.nlm.nih.gov/geo/samples/GSM1078nnn/GSM1078975/	GSM1078975	301078975
10	ovary	Homo sapiens	clear	C	3	GPL570	GSE44104	ftp://ftp.ncbi.nlm.nih.gov/geo/samples/GSM1078nnn/GSM1078973/	GSM1078973	301078973
11	ovary	Homo sapiens	clear	C	3	GPL570	GSE44104	ftp://ftp.ncbi.nlm.nih.gov/geo/samples/GSM1078nnn/GSM1078972/	GSM1078972	301078972
12	ovary	Homo sapiens	clear	C	4	GPL570	GSE20565	ftp://ftp.ncbi.nlm.nih.gov/geo/samples/GSM516nnn/GSM516756/	GSM516756	300516756
13	ovary	Homo sapiens	clear	C	4	GPL570	GSE26193	ftp://ftp.ncbi.nlm.nih.gov/geo/samples/GSM642nnn/GSM642995/	GSM642995	300642995
14	ovary	Homo sapiens	clear	C	4	GPL570	GSE44104	ftp://ftp.ncbi.nlm.nih.gov/geo/samples/GSM1078nnn/GSM1078983/	GSM1078983	301078983
15	ovary	Homo sapiens	clear	C	4	GPL570	GSE44104	ftp://ftp.ncbi.nlm.nih.gov/geo/samples/GSM1078nnn/GSM1078982/	GSM1078982	301078982
16	ovary	Homo sapiens	clear	C	4	GPL96	GSE6008	ftp://ftp.ncbi.nlm.nih.gov/geo/samples/GSM139nnn/GSM139378/	GSM139378	300139378
17	ovary	Homo sapiens	clear	C	1A	GPL570	GSE20565	ftp://ftp.ncbi.nlm.nih.gov/geo/samples/GSM516nnn/GSM516785/	GSM516785	300516785
18	ovary	Homo sapiens	clear	C	1A	GPL570	GSE20565	ftp://ftp.ncbi.nlm.nih.gov/geo/samples/GSM516nnn/GSM516743/	GSM516743	300516743
19	ovary	Homo sapiens	clear	C	1A	GPL570	GSE55512	ftp://ftp.ncbi.nlm.nih.gov/geo/samples/GSM1338nnn/GSM1338409/	GSM1338409	301338409
20	ovary	Homo sapiens	clear	C	1A	GPL570	GSE26193	ftp://ftp.ncbi.nlm.nih.gov/geo/samples/GSM643nnn/GSM643018/	GSM643018	300643018
21	ovary	Homo sapiens	clear	C	1A	GPL570	GSE26193	ftp://ftp.ncbi.nlm.nih.gov/geo/samples/GSM642nnn/GSM642986/	GSM642986	300642986
22	ovary	Homo sapiens	clear	C	1A	GPL7264	GSE51088	ftp://ftp.ncbi.nlm.nih.gov/geo/samples/GSM1238nnn/GSM1238214/	GSM1238214	301238214
23	ovary	Homo sapiens	clear	C	1A	GPL96	GSE6008	ftp://ftp.ncbi.nlm.nih.gov/geo/samples/GSM139nnn/GSM139383/	GSM139383	300139383
24	ovary	Homo sapiens	clear	C	1A	GPL96	GSE6008	ftp://ftp.ncbi.nlm.nih.gov/geo/samples/GSM139nnn/GSM139382/	GSM139382	300139382
25	ovary	Homo sapiens	clear	C	1A	GPL96	GSE6008	ftp://ftp.ncbi.nlm.nih.gov/geo/samples/GSM139nnn/GSM139380/	GSM139380	300139380
26	ovary	Homo sapiens	clear	C	1A	GPL96	GSE14764	ftp://ftp.ncbi.nlm.nih.gov/geo/samples/GSM368nnn/GSM368686/	GSM368686	300368686
27	ovary	Homo sapiens	clear	C	1A	GPL96	GSE14764	ftp://ftp.ncbi.nlm.nih.gov/geo/samples/GSM368nnn/GSM368676/	GSM368676	300368676
28	ovary	Homo sapiens	clear	C	1C	GPL570	GSE20565	ftp://ftp.ncbi.nlm.nih.gov/geo/samples/GSM516nnn/GSM516721/	GSM516721	300516721
29	ovary	Homo sapiens	clear	C	1C	GPL570	GSE55512	ftp://ftp.ncbi.nlm.nih.gov/geo/samples/GSM1338nnn/GSM1338407/	GSM1338407	301338407
30	ovary	Homo sapiens	clear	C	1C	GPL570	GSE26193	ftp://ftp.ncbi.nlm.nih.gov/geo/samples/GSM642nnn/GSM642971/	GSM642971	300642971
31	ovary	Homo sapiens	clear	C	1C	GPL7264	GSE51088	ftp://ftp.ncbi.nlm.nih.gov/geo/samples/GSM1238nnn/GSM1238258/	GSM1238258	301238258
32	ovary	Homo sapiens	clear	C	1C	GPL96	GSE6008	ftp://ftp.ncbi.nlm.nih.gov/geo/samples/GSM139nnn/GSM139384/	GSM139384	300139384
33	ovary	Homo sapiens	clear	C	1C	GPL96	GSE14764	ftp://ftp.ncbi.nlm.nih.gov/geo/samples/GSM368nnn/GSM368684/	GSM368684	300368684
34	ovary	Homo sapiens	clear	C	2A	GPL570	GSE20565	ftp://ftp.ncbi.nlm.nih.gov/geo/samples/GSM516nnn/GSM516764/	GSM516764	300516764
35	ovary	Homo sapiens	clear	C	2A	GPL570	GSE26193	ftp://ftp.ncbi.nlm.nih.gov/geo/samples/GSM643nnn/GSM643001/	GSM643001	300643001
36	ovary	Homo sapiens	clear	C	2C	GPL96	GSE6008	ftp://ftp.ncbi.nlm.nih.gov/geo/samples/GSM139nnn/GSM139381/	GSM139381	300139381
37	ovary	Homo sapiens	clear	C	3B	GPL570	GSE20565	ftp://ftp.ncbi.nlm.nih.gov/geo/samples/GSM516nnn/GSM516711/	GSM516711	300516711
38	ovary	Homo sapiens	clear	C	3B	GPL570	GSE26193	ftp://ftp.ncbi.nlm.nih.gov/geo/samples/GSM642nnn/GSM642962/	GSM642962	300642962
39	ovary	Homo sapiens	clear	C	3B	GPL570	GSE30161	ftp://ftp.ncbi.nlm.nih.gov/geo/samples/GSM746nnn/GSM746874/	GSM746874	300746874
40	ovary	Homo sapiens	clear	C	3B	GPL570	GSE30161	ftp://ftp.ncbi.nlm.nih.gov/geo/samples/GSM746nnn/GSM746865/	GSM746865	300746865
41	ovary	Homo sapiens	clear	C	3C	GPL570	GSE30161	ftp://ftp.ncbi.nlm.nih.gov/geo/samples/GSM746nnn/GSM746883/	GSM746883	300746883
42	ovary	Homo sapiens	clear	C	3C	GPL570	GSE30161	ftp://ftp.ncbi.nlm.nih.gov/geo/samples/GSM746nnn/GSM746870/	GSM746870	300746870
43	ovary	Homo sapiens	clear	C	3C	GPL7264	GSE51088	ftp://ftp.ncbi.nlm.nih.gov/geo/samples/GSM1238nnn/GSM1238252/	GSM1238252	301238252
44	ovary	Homo sapiens	clear	C	3C	GPL96	GSE6008	ftp://ftp.ncbi.nlm.nih.gov/geo/samples/GSM139nnn/GSM139377/	GSM139377	300139377
45	ovary	Homo sapiens	clear	C	NA	GPL570	GSE63885	ftp://ftp.ncbi.nlm.nih.gov/geo/samples/GSM1559nnn/GSM1559399/	GSM1559399	301559399
46	ovary	Homo sapiens	clear	C	NA	GPL570	GSE63885	ftp://ftp.ncbi.nlm.nih.gov/geo/samples/GSM1559nnn/GSM1559398/	GSM1559398	301559398
47	ovary	Homo sapiens	clear	C	NA	GPL570	GSE63885	ftp://ftp.ncbi.nlm.nih.gov/geo/samples/GSM1559nnn/GSM1559397/	GSM1559397	301559397
48	ovary	Homo sapiens	clear	C	NA	GPL570	GSE63885	ftp://ftp.ncbi.nlm.nih.gov/geo/samples/GSM1559nnn/GSM1559396/	GSM1559396	301559396
49	ovary	Homo sapiens	clear	C	NA	GPL570	GSE63885	ftp://ftp.ncbi.nlm.nih.gov/geo/samples/GSM1559nnn/GSM1559395/	GSM1559395	301559395
50	ovary	Homo sapiens	clear	C	NA	GPL570	GSE63885	ftp://ftp.ncbi.nlm.nih.gov/geo/samples/GSM1559nnn/GSM1559394/	GSM1559394	301559394
51	ovary	Homo sapiens	clear	C	NA	GPL570	GSE63885	ftp://ftp.ncbi.nlm.nih.gov/geo/samples/GSM1559nnn/GSM1559393/	GSM1559393	301559393
52	ovary	Homo sapiens	clear	C	NA	GPL570	GSE63885	ftp://ftp.ncbi.nlm.nih.gov/geo/samples/GSM1559nnn/GSM1559392/	GSM1559392	301559392
53	ovary	Homo sapiens	clear	C	NA	GPL570	GSE63885	ftp://ftp.ncbi.nlm.nih.gov/geo/samples/GSM1559nnn/GSM1559391/	GSM1559391	301559391
54	ovary	Homo sapiens	clear	C	NA	GPL570	GSE29450	ftp://ftp.ncbi.nlm.nih.gov/geo/samples/GSM729nnn/GSM729043/	GSM729043	300729043
55	ovary	Homo sapiens	clear	C	NA	GPL570	GSE29450	ftp://ftp.ncbi.nlm.nih.gov/geo/samples/GSM729nnn/GSM729042/	GSM729042	300729042
56	ovary	Homo sapiens	clear	C	NA	GPL570	GSE29450	ftp://ftp.ncbi.nlm.nih.gov/geo/samples/GSM729nnn/GSM729041/	GSM729041	300729041
57	ovary	Homo sapiens	clear	C	NA	GPL570	GSE29450	ftp://ftp.ncbi.nlm.nih.gov/geo/samples/GSM729nnn/GSM729040/	GSM729040	300729040
58	ovary	Homo sapiens	clear	C	NA	GPL570	GSE29450	ftp://ftp.ncbi.nlm.nih.gov/geo/samples/GSM729nnn/GSM729039/	GSM729039	300729039
59	ovary	Homo sapiens	clear	C	NA	GPL570	GSE29450	ftp://ftp.ncbi.nlm.nih.gov/geo/samples/GSM729nnn/GSM729038/	GSM729038	300729038
60	ovary	Homo sapiens	clear	C	NA	GPL570	GSE29450	ftp://ftp.ncbi.nlm.nih.gov/geo/samples/GSM729nnn/GSM729037/	GSM729037	300729037
61	ovary	Homo sapiens	clear	C	NA	GPL570	GSE29450	ftp://ftp.ncbi.nlm.nih.gov/geo/samples/GSM729nnn/GSM729036/	GSM729036	300729036
62	ovary	Homo sapiens	clear	C	NA	GPL570	GSE29450	ftp://ftp.ncbi.nlm.nih.gov/geo/samples/GSM729nnn/GSM729035/	GSM729035	300729035
63	ovary	Homo sapiens	clear	C	NA	GPL570	GSE29450	ftp://ftp.ncbi.nlm.nih.gov/geo/samples/GSM729nnn/GSM729034/	GSM729034	300729034
64	ovary	Homo sapiens	clear	C	NA	GPL6244	GSE54807 GSE54809	ftp://ftp.ncbi.nlm.nih.gov/geo/samples/GSM1324nnn/GSM1324310/	GSM1324310	301324310
65	ovary	Homo sapiens	clear	C	NA	GPL6244	GSE54807 GSE54809	ftp://ftp.ncbi.nlm.nih.gov/geo/samples/GSM1324nnn/GSM1324307/	GSM1324307	301324307
66	ovary	Homo sapiens	clear	C	NA	GPL6244	GSE54807 GSE54809	ftp://ftp.ncbi.nlm.nih.gov/geo/samples/GSM1324nnn/GSM1324305/	GSM1324305	301324305
67	ovary	Homo sapiens	clear	C	NA	GPL6244	GSE54807 GSE54809	ftp://ftp.ncbi.nlm.nih.gov/geo/samples/GSM1324nnn/GSM1324299/	GSM1324299	301324299
68	ovary	Homo sapiens	clear	C	NA	GPL6244	GSE54807 GSE54809	ftp://ftp.ncbi.nlm.nih.gov/geo/samples/GSM1324nnn/GSM1324298/	GSM1324298	301324298
69	ovary	Homo sapiens	clear	C	NA	GPL6244	GSE54807 GSE54809	ftp://ftp.ncbi.nlm.nih.gov/geo/samples/GSM1324nnn/GSM1324295/	GSM1324295	301324295
70	ovary	Homo sapiens	clear	C	NA	GPL6244	GSE54807 GSE54809	ftp://ftp.ncbi.nlm.nih.gov/geo/samples/GSM1324nnn/GSM1324293/	GSM1324293	301324293
71	ovary	Homo sapiens	clear	C	NA	GPL6244	GSE54807 GSE54809	ftp://ftp.ncbi.nlm.nih.gov/geo/samples/GSM1324nnn/GSM1324292/	GSM1324292	301324292
72	ovary	Homo sapiens	clear	C	NA	GPL6244	GSE54807 GSE54809	ftp://ftp.ncbi.nlm.nih.gov/geo/samples/GSM1324nnn/GSM1324291/	GSM1324291	301324291
73	ovary	Homo sapiens	clear	C	NA	GPL6244	GSE54807 GSE54809	ftp://ftp.ncbi.nlm.nih.gov/geo/samples/GSM1324nnn/GSM1324290/	GSM1324290	301324290
74	ovary	Homo sapiens	clear	C	NA	GPL6244	GSE54807 GSE54809	ftp://ftp.ncbi.nlm.nih.gov/geo/samples/GSM1324nnn/GSM1324288/	GSM1324288	301324288
75	ovary	Homo sapiens	clear	C	NA	GPL6244	GSE54807 GSE54809	ftp://ftp.ncbi.nlm.nih.gov/geo/samples/GSM1324nnn/GSM1324287/	GSM1324287	301324287
76	ovary	Homo sapiens	clear	C	NA	GPL6947	GSE16570 GSE16574	ftp://ftp.ncbi.nlm.nih.gov/geo/samples/GSM416nnn/GSM416684/	GSM416684	300416684
77	ovary	Homo sapiens	clear	C	NA	GPL6947	GSE16570 GSE16574	ftp://ftp.ncbi.nlm.nih.gov/geo/samples/GSM416nnn/GSM416683/	GSM416683	300416683
78	ovary	Homo sapiens	clear	C	NA	GPL6947	GSE16570 GSE16574	ftp://ftp.ncbi.nlm.nih.gov/geo/samples/GSM416nnn/GSM416682/	GSM416682	300416682
79	ovary	Homo sapiens	clear	C	NA	GPL6947	GSE16570 GSE16574	ftp://ftp.ncbi.nlm.nih.gov/geo/samples/GSM416nnn/GSM416681/	GSM416681	300416681
80	ovary	Homo sapiens	clear	C	NA	GPL6947	GSE16570 GSE16574	ftp://ftp.ncbi.nlm.nih.gov/geo/samples/GSM416nnn/GSM416680/	GSM416680	300416680
1	ovary	Homo sapiens	endometrioid	E	1	GPL570	GSE44104	ftp://ftp.ncbi.nlm.nih.gov/geo/samples/GSM1078nnn/GSM1078993/	GSM1078993	301078993
2	ovary	Homo sapiens	endometrioid	E	1	GPL570	GSE44104	ftp://ftp.ncbi.nlm.nih.gov/geo/samples/GSM1078nnn/GSM1078990/	GSM1078990	301078990
3	ovary	Homo sapiens	endometrioid	E	1	GPL570	GSE44104	ftp://ftp.ncbi.nlm.nih.gov/geo/samples/GSM1078nnn/GSM1078987/	GSM1078987	301078987
4	ovary	Homo sapiens	endometrioid	E	1	GPL570	GSE44104	ftp://ftp.ncbi.nlm.nih.gov/geo/samples/GSM1078nnn/GSM1078986/	GSM1078986	301078986
5	ovary	Homo sapiens	endometrioid	E	1	GPL570	GSE44104	ftp://ftp.ncbi.nlm.nih.gov/geo/samples/GSM1078nnn/GSM1078984/	GSM1078984	301078984
6	ovary	Homo sapiens	endometrioid	E	1	GPL96	GSE6008	ftp://ftp.ncbi.nlm.nih.gov/geo/samples/GSM139nnn/GSM139417/	GSM139417	300139417
7	ovary	Homo sapiens	endometrioid	E	1	GPL96	GSE6008	ftp://ftp.ncbi.nlm.nih.gov/geo/samples/GSM139nnn/GSM139411/	GSM139411	300139411
8	ovary	Homo sapiens	endometrioid	E	1	GPL96	GSE6008	ftp://ftp.ncbi.nlm.nih.gov/geo/samples/GSM139nnn/GSM139403/	GSM139403	300139403
9	ovary	Homo sapiens	endometrioid	E	1	GPL96	GSE6008	ftp://ftp.ncbi.nlm.nih.gov/geo/samples/GSM139nnn/GSM139394/	GSM139394	300139394
10	ovary	Homo sapiens	endometrioid	E	1	GPL96	GSE6008	ftp://ftp.ncbi.nlm.nih.gov/geo/samples/GSM139nnn/GSM139386/	GSM139386	300139386
11	ovary	Homo sapiens	endometrioid	E	2	GPL570	GSE44104	ftp://ftp.ncbi.nlm.nih.gov/geo/samples/GSM1078nnn/GSM1078994/	GSM1078994	301078994
12	ovary	Homo sapiens	endometrioid	E	2	GPL570	GSE44104	ftp://ftp.ncbi.nlm.nih.gov/geo/samples/GSM1078nnn/GSM1078988/	GSM1078988	301078988
13	ovary	Homo sapiens	endometrioid	E	2	GPL570	GSE44104	ftp://ftp.ncbi.nlm.nih.gov/geo/samples/GSM1078nnn/GSM1078985/	GSM1078985	301078985
14	ovary	Homo sapiens	endometrioid	E	3	GPL570	GSE44104	ftp://ftp.ncbi.nlm.nih.gov/geo/samples/GSM1078nnn/GSM1078992/	GSM1078992	301078992
15	ovary	Homo sapiens	endometrioid	E	3	GPL570	GSE44104	ftp://ftp.ncbi.nlm.nih.gov/geo/samples/GSM1078nnn/GSM1078989/	GSM1078989	301078989
16	ovary	Homo sapiens	endometrioid	E	3	GPL96	GSE6008	ftp://ftp.ncbi.nlm.nih.gov/geo/samples/GSM139nnn/GSM139416/	GSM139416	300139416
17	ovary	Homo sapiens	endometrioid	E	3	GPL96	GSE6008	ftp://ftp.ncbi.nlm.nih.gov/geo/samples/GSM139nnn/GSM139414/	GSM139414	300139414
18	ovary	Homo sapiens	endometrioid	E	3	GPL96	GSE6008	ftp://ftp.ncbi.nlm.nih.gov/geo/samples/GSM139nnn/GSM139413/	GSM139413	300139413
19	ovary	Homo sapiens	endometrioid	E	3	GPL96	GSE6008	ftp://ftp.ncbi.nlm.nih.gov/geo/samples/GSM139nnn/GSM139404/	GSM139404	300139404
20	ovary	Homo sapiens	endometrioid	E	3	GPL96	GSE14764	ftp://ftp.ncbi.nlm.nih.gov/geo/samples/GSM368nnn/GSM368712/	GSM368712	300368712
21	ovary	Homo sapiens	endometrioid	E	4	GPL570	GSE55512	ftp://ftp.ncbi.nlm.nih.gov/geo/samples/GSM1338nnn/GSM1338413/	GSM1338413	301338413
22	ovary	Homo sapiens	endometrioid	E	4	GPL570	GSE44104	ftp://ftp.ncbi.nlm.nih.gov/geo/samples/GSM1078nnn/GSM1078991/	GSM1078991	301078991
23	ovary	Homo sapiens	endometrioid	E	4	GPL96	GSE6008	ftp://ftp.ncbi.nlm.nih.gov/geo/samples/GSM139nnn/GSM139398/	GSM139398	300139398
24	ovary	Homo sapiens	endometrioid	E	4	GPL96	GSE6008	ftp://ftp.ncbi.nlm.nih.gov/geo/samples/GSM139nnn/GSM139387/	GSM139387	300139387
25	ovary	Homo sapiens	endometrioid	E	4	GPL96	GSE6008	ftp://ftp.ncbi.nlm.nih.gov/geo/samples/GSM139nnn/GSM139385/	GSM139385	300139385
26	ovary	Homo sapiens	endometrioid	E	4	GPL96	GSE14764	ftp://ftp.ncbi.nlm.nih.gov/geo/samples/GSM368nnn/GSM368702/	GSM368702	300368702
27	ovary	Homo sapiens	endometrioid	E	1A	GPL570	GSE20565	ftp://ftp.ncbi.nlm.nih.gov/geo/samples/GSM516nnn/GSM516806/	GSM516806	300516806
28	ovary	Homo sapiens	endometrioid	E	1A	GPL570	GSE20565	ftp://ftp.ncbi.nlm.nih.gov/geo/samples/GSM516nnn/GSM516769/	GSM516769	300516769
29	ovary	Homo sapiens	endometrioid	E	1A	GPL570	GSE26193	ftp://ftp.ncbi.nlm.nih.gov/geo/samples/GSM643nnn/GSM643034/	GSM643034	300643034
30	ovary	Homo sapiens	endometrioid	E	1A	GPL570	GSE26193	ftp://ftp.ncbi.nlm.nih.gov/geo/samples/GSM643nnn/GSM643005/	GSM643005	300643005
31	ovary	Homo sapiens	endometrioid	E	1A	GPL7264	GSE51088	ftp://ftp.ncbi.nlm.nih.gov/geo/samples/GSM1238nnn/GSM1238240/	GSM1238240	301238240
32	ovary	Homo sapiens	endometrioid	E	1A	GPL7264	GSE51088	ftp://ftp.ncbi.nlm.nih.gov/geo/samples/GSM1238nnn/GSM1238234/	GSM1238234	301238234
33	ovary	Homo sapiens	endometrioid	E	1A	GPL96	GSE6008	ftp://ftp.ncbi.nlm.nih.gov/geo/samples/GSM139nnn/GSM139415/	GSM139415	300139415
34	ovary	Homo sapiens	endometrioid	E	1A	GPL96	GSE6008	ftp://ftp.ncbi.nlm.nih.gov/geo/samples/GSM139nnn/GSM139406/	GSM139406	300139406
35	ovary	Homo sapiens	endometrioid	E	1A	GPL96	GSE6008	ftp://ftp.ncbi.nlm.nih.gov/geo/samples/GSM139nnn/GSM139402/	GSM139402	300139402
36	ovary	Homo sapiens	endometrioid	E	1A	GPL96	GSE6008	ftp://ftp.ncbi.nlm.nih.gov/geo/samples/GSM139nnn/GSM139397/	GSM139397	300139397
37	ovary	Homo sapiens	endometrioid	E	1A	GPL96	GSE6008	ftp://ftp.ncbi.nlm.nih.gov/geo/samples/GSM139nnn/GSM139390/	GSM139390	300139390
38	ovary	Homo sapiens	endometrioid	E	1A	GPL96	GSE14764	ftp://ftp.ncbi.nlm.nih.gov/geo/samples/GSM368nnn/GSM368669/	GSM368669	300368669
39	ovary	Homo sapiens	endometrioid	E	1B	GPL96	GSE14764	ftp://ftp.ncbi.nlm.nih.gov/geo/samples/GSM368nnn/GSM368687/	GSM368687	300368687
40	ovary	Homo sapiens	endometrioid	E	1C	GPL7264	GSE51088	ftp://ftp.ncbi.nlm.nih.gov/geo/samples/GSM1238nnn/GSM1238306/	GSM1238306	301238306
41	ovary	Homo sapiens	endometrioid	E	1C	GPL7264	GSE51088	ftp://ftp.ncbi.nlm.nih.gov/geo/samples/GSM1238nnn/GSM1238183/	GSM1238183	301238183
42	ovary	Homo sapiens	endometrioid	E	1C	GPL96	GSE6008	ftp://ftp.ncbi.nlm.nih.gov/geo/samples/GSM139nnn/GSM139421/	GSM139421	300139421
43	ovary	Homo sapiens	endometrioid	E	1C	GPL96	GSE6008	ftp://ftp.ncbi.nlm.nih.gov/geo/samples/GSM139nnn/GSM139420/	GSM139420	300139420
44	ovary	Homo sapiens	endometrioid	E	1C	GPL96	GSE6008	ftp://ftp.ncbi.nlm.nih.gov/geo/samples/GSM139nnn/GSM139418/	GSM139418	300139418
45	ovary	Homo sapiens	endometrioid	E	1C	GPL96	GSE6008	ftp://ftp.ncbi.nlm.nih.gov/geo/samples/GSM139nnn/GSM139400/	GSM139400	300139400
46	ovary	Homo sapiens	endometrioid	E	1C	GPL96	GSE6008	ftp://ftp.ncbi.nlm.nih.gov/geo/samples/GSM139nnn/GSM139399/	GSM139399	300139399
47	ovary	Homo sapiens	endometrioid	E	1C	GPL96	GSE6008	ftp://ftp.ncbi.nlm.nih.gov/geo/samples/GSM139nnn/GSM139396/	GSM139396	300139396
48	ovary	Homo sapiens	endometrioid	E	1C	GPL96	GSE6008	ftp://ftp.ncbi.nlm.nih.gov/geo/samples/GSM139nnn/GSM139392/	GSM139392	300139392
49	ovary	Homo sapiens	endometrioid	E	1C	GPL96	GSE6008	ftp://ftp.ncbi.nlm.nih.gov/geo/samples/GSM139nnn/GSM139391/	GSM139391	300139391
50	ovary	Homo sapiens	endometrioid	E	1C	GPL96	GSE14764	ftp://ftp.ncbi.nlm.nih.gov/geo/samples/GSM368nnn/GSM368688/	GSM368688	300368688
51	ovary	Homo sapiens	endometrioid	E	2A	GPL570	GSE20565	ftp://ftp.ncbi.nlm.nih.gov/geo/samples/GSM516nnn/GSM516767/	GSM516767	300516767
52	ovary	Homo sapiens	endometrioid	E	2A	GPL570	GSE26193	ftp://ftp.ncbi.nlm.nih.gov/geo/samples/GSM643nnn/GSM643003/	GSM643003	300643003
53	ovary	Homo sapiens	endometrioid	E	2A	GPL96	GSE6008	ftp://ftp.ncbi.nlm.nih.gov/geo/samples/GSM139nnn/GSM139409/	GSM139409	300139409
54	ovary	Homo sapiens	endometrioid	E	2A	GPL96	GSE6008	ftp://ftp.ncbi.nlm.nih.gov/geo/samples/GSM139nnn/GSM139405/	GSM139405	300139405
55	ovary	Homo sapiens	endometrioid	E	2A	GPL96	GSE6008	ftp://ftp.ncbi.nlm.nih.gov/geo/samples/GSM139nnn/GSM139388/	GSM139388	300139388
56	ovary	Homo sapiens	endometrioid	E	2B	GPL570	GSE20565	ftp://ftp.ncbi.nlm.nih.gov/geo/samples/GSM516nnn/GSM516679/	GSM516679	300516679
57	ovary	Homo sapiens	endometrioid	E	2B	GPL570	GSE26193	ftp://ftp.ncbi.nlm.nih.gov/geo/samples/GSM642nnn/GSM642934/	GSM642934	300642934
58	ovary	Homo sapiens	endometrioid	E	2B	GPL96	GSE6008	ftp://ftp.ncbi.nlm.nih.gov/geo/samples/GSM139nnn/GSM139401/	GSM139401	300139401
59	ovary	Homo sapiens	endometrioid	E	2C	GPL570	GSE26193	ftp://ftp.ncbi.nlm.nih.gov/geo/samples/GSM643nnn/GSM643023/	GSM643023	300643023
60	ovary	Homo sapiens	endometrioid	E	2C	GPL7264	GSE51088	ftp://ftp.ncbi.nlm.nih.gov/geo/samples/GSM1238nnn/GSM1238230/	GSM1238230	301238230
61	ovary	Homo sapiens	endometrioid	E	2C	GPL96	GSE6008	ftp://ftp.ncbi.nlm.nih.gov/geo/samples/GSM139nnn/GSM139408/	GSM139408	300139408
62	ovary	Homo sapiens	endometrioid	E	3B	GPL570	GSE30161	ftp://ftp.ncbi.nlm.nih.gov/geo/samples/GSM746nnn/GSM746901/	GSM746901	300746901
63	ovary	Homo sapiens	endometrioid	E	3B	GPL7264	GSE51088	ftp://ftp.ncbi.nlm.nih.gov/geo/samples/GSM1238nnn/GSM1238204/	GSM1238204	301238204
64	ovary	Homo sapiens	endometrioid	E	3C	GPL570	GSE63885	ftp://ftp.ncbi.nlm.nih.gov/geo/samples/GSM1559nnn/GSM1559352/	GSM1559352	301559352
65	ovary	Homo sapiens	endometrioid	E	3C	GPL570	GSE20565	ftp://ftp.ncbi.nlm.nih.gov/geo/samples/GSM516nnn/GSM516781/	GSM516781	300516781
66	ovary	Homo sapiens	endometrioid	E	3C	GPL570	GSE20565	ftp://ftp.ncbi.nlm.nih.gov/geo/samples/GSM516nnn/GSM516702/	GSM516702	300516702
67	ovary	Homo sapiens	endometrioid	E	3C	GPL570	GSE26193	ftp://ftp.ncbi.nlm.nih.gov/geo/samples/GSM643nnn/GSM643013/	GSM643013	300643013
68	ovary	Homo sapiens	endometrioid	E	3C	GPL570	GSE26193	ftp://ftp.ncbi.nlm.nih.gov/geo/samples/GSM642nnn/GSM642952/	GSM642952	300642952
69	ovary	Homo sapiens	endometrioid	E	3C	GPL570	GSE26193	ftp://ftp.ncbi.nlm.nih.gov/geo/samples/GSM642nnn/GSM642950/	GSM642950	300642950
70	ovary	Homo sapiens	endometrioid	E	3C	GPL7264	GSE51088	ftp://ftp.ncbi.nlm.nih.gov/geo/samples/GSM1238nnn/GSM1238194/	GSM1238194	301238194
71	ovary	Homo sapiens	endometrioid	E	3C	GPL96	GSE6008	ftp://ftp.ncbi.nlm.nih.gov/geo/samples/GSM139nnn/GSM139419/	GSM139419	300139419
72	ovary	Homo sapiens	endometrioid	E	3C	GPL96	GSE6008	ftp://ftp.ncbi.nlm.nih.gov/geo/samples/GSM139nnn/GSM139412/	GSM139412	300139412
73	ovary	Homo sapiens	endometrioid	E	3C	GPL96	GSE6008	ftp://ftp.ncbi.nlm.nih.gov/geo/samples/GSM139nnn/GSM139410/	GSM139410	300139410
74	ovary	Homo sapiens	endometrioid	E	3C	GPL96	GSE6008	ftp://ftp.ncbi.nlm.nih.gov/geo/samples/GSM139nnn/GSM139407/	GSM139407	300139407
75	ovary	Homo sapiens	endometrioid	E	3C	GPL96	GSE6008	ftp://ftp.ncbi.nlm.nih.gov/geo/samples/GSM139nnn/GSM139393/	GSM139393	300139393
76	ovary	Homo sapiens	endometrioid	E	3C	GPL96	GSE6008	ftp://ftp.ncbi.nlm.nih.gov/geo/samples/GSM139nnn/GSM139389/	GSM139389	300139389
77	ovary	Homo sapiens	endometrioid	E	3C	GPL96	GSE14764	ftp://ftp.ncbi.nlm.nih.gov/geo/samples/GSM368nnn/GSM368672/	GSM368672	300368672
78	ovary	Homo sapiens	endometrioid	E	C	GPL96	GSE6008	ftp://ftp.ncbi.nlm.nih.gov/geo/samples/GSM139nnn/GSM139395/	GSM139395	300139395
79	ovary	Homo sapiens	endometrioid	E	NA	GPL570	GSE63885	ftp://ftp.ncbi.nlm.nih.gov/geo/samples/GSM1559nnn/GSM1559390/	GSM1559390	301559390
80	ovary	Homo sapiens	endometrioid	E	NA	GPL570	GSE63885	ftp://ftp.ncbi.nlm.nih.gov/geo/samples/GSM1559nnn/GSM1559388/	GSM1559388	301559388
1	ovary	Homo sapiens	normal	N	NA	GPL570	GSE12034 Dataset	ftp://ftp.ncbi.nlm.nih.gov/geo/samples/GSM304nnn/GSM304262/	GSM304262	300304262
2	ovary	Homo sapiens	normal	N	NA	GPL570	GSE12034 Dataset	ftp://ftp.ncbi.nlm.nih.gov/geo/samples/GSM304nnn/GSM304261/	GSM304261	300304261
3	ovary	Homo sapiens	normal	N	NA	GPL570	GSE12034 Dataset	ftp://ftp.ncbi.nlm.nih.gov/geo/samples/GSM304nnn/GSM304260/	GSM304260	300304260
4	ovary	Homo sapiens	normal	N	NA	GPL570	GSE34526	ftp://ftp.ncbi.nlm.nih.gov/geo/samples/GSM850nnn/GSM850529/	GSM850529	300850529
5	ovary	Homo sapiens	normal	N	NA	GPL570	GSE34527	ftp://ftp.ncbi.nlm.nih.gov/geo/samples/GSM850nnn/GSM850528/	GSM850528	300850528
6	ovary	Homo sapiens	normal	N	NA	GPL570	GSE34528	ftp://ftp.ncbi.nlm.nih.gov/geo/samples/GSM850nnn/GSM850527/	GSM850527	300850527
7	ovary	Homo sapiens	normal	N	NA	GPL570	GSE36668	ftp://ftp.ncbi.nlm.nih.gov/geo/samples/GSM898nnn/GSM898308/	GSM898308	300898308
8	ovary	Homo sapiens	normal	N	NA	GPL570	GSE36668	ftp://ftp.ncbi.nlm.nih.gov/geo/samples/GSM898nnn/GSM898307/	GSM898307	300898307
9	ovary	Homo sapiens	normal	N	NA	GPL570	GSE36668	ftp://ftp.ncbi.nlm.nih.gov/geo/samples/GSM898nnn/GSM898306/	GSM898306	300898306
10	ovary	Homo sapiens	normal	N	NA	GPL570	GSE36668	ftp://ftp.ncbi.nlm.nih.gov/geo/samples/GSM898nnn/GSM898305/	GSM898305	300898305
11	ovary	Homo sapiens	normal	N	NA	GPL570	GSE14407	ftp://ftp.ncbi.nlm.nih.gov/geo/samples/GSM359nnn/GSM359983/	GSM359983	300359983
12	ovary	Homo sapiens	normal	N	NA	GPL570	GSE14407	ftp://ftp.ncbi.nlm.nih.gov/geo/samples/GSM359nnn/GSM359982/	GSM359982	300359982
13	ovary	Homo sapiens	normal	N	NA	GPL570	GSE14407	ftp://ftp.ncbi.nlm.nih.gov/geo/samples/GSM359nnn/GSM359981/	GSM359981	300359981
14	ovary	Homo sapiens	normal	N	NA	GPL570	GSE14407	ftp://ftp.ncbi.nlm.nih.gov/geo/samples/GSM359nnn/GSM359980/	GSM359980	300359980
15	ovary	Homo sapiens	normal	N	NA	GPL570	GSE14407	ftp://ftp.ncbi.nlm.nih.gov/geo/samples/GSM359nnn/GSM359979/	GSM359979	300359979
16	ovary	Homo sapiens	normal	N	NA	GPL570	GSE14407	ftp://ftp.ncbi.nlm.nih.gov/geo/samples/GSM359nnn/GSM359978/	GSM359978	300359978
17	ovary	Homo sapiens	normal	N	NA	GPL570	GSE14407	ftp://ftp.ncbi.nlm.nih.gov/geo/samples/GSM359nnn/GSM359977/	GSM359977	300359977
18	ovary	Homo sapiens	normal	N	NA	GPL570	GSE14407	ftp://ftp.ncbi.nlm.nih.gov/geo/samples/GSM359nnn/GSM359976/	GSM359976	300359976
19	ovary	Homo sapiens	normal	N	NA	GPL570	GSE14407	ftp://ftp.ncbi.nlm.nih.gov/geo/samples/GSM359nnn/GSM359975/	GSM359975	300359975
20	ovary	Homo sapiens	normal	N	NA	GPL570	GSE14407	ftp://ftp.ncbi.nlm.nih.gov/geo/samples/GSM359nnn/GSM359974/	GSM359974	300359974
21	ovary	Homo sapiens	normal	N	NA	GPL570	GSE14407	ftp://ftp.ncbi.nlm.nih.gov/geo/samples/GSM359nnn/GSM359973/	GSM359973	300359973
22	ovary	Homo sapiens	normal	N	NA	GPL570	GSE14407	ftp://ftp.ncbi.nlm.nih.gov/geo/samples/GSM359nnn/GSM359972/	GSM359972	300359972
23	ovary	Homo sapiens	normal	N	NA	GPL570	GSE19383	ftp://ftp.ncbi.nlm.nih.gov/geo/samples/GSM481nnn/GSM481013/	GSM481013	300481013
24	ovary	Homo sapiens	normal	N	NA	GPL570	GSE19383	ftp://ftp.ncbi.nlm.nih.gov/geo/samples/GSM481nnn/GSM481012/	GSM481012	300481012
25	ovary	Homo sapiens	normal	N	NA	GPL570	GSE19383	ftp://ftp.ncbi.nlm.nih.gov/geo/samples/GSM481nnn/GSM481011/	GSM481011	300481011
26	ovary	Homo sapiens	normal	N	NA	GPL570	GSE19383	ftp://ftp.ncbi.nlm.nih.gov/geo/samples/GSM481nnn/GSM481010/	GSM481010	300481010
27	ovary	Homo sapiens	normal	N	NA	GPL570	GSE19383	ftp://ftp.ncbi.nlm.nih.gov/geo/samples/GSM481nnn/GSM481009/	GSM481009	300481009
28	ovary	Homo sapiens	normal	N	NA	GPL570	GSE19383	ftp://ftp.ncbi.nlm.nih.gov/geo/samples/GSM481nnn/GSM481008/	GSM481008	300481008
29	ovary	Homo sapiens	normal	N	NA	GPL570	GSE18520 GSE18521	ftp://ftp.ncbi.nlm.nih.gov/geo/samples/GSM462nnn/GSM462652/	GSM462652	300462652
30	ovary	Homo sapiens	normal	N	NA	GPL570	GSE18520 GSE18521	ftp://ftp.ncbi.nlm.nih.gov/geo/samples/GSM462nnn/GSM462651/	GSM462651	300462651
31	ovary	Homo sapiens	normal	N	NA	GPL570	GSE18520 GSE18521	ftp://ftp.ncbi.nlm.nih.gov/geo/samples/GSM462nnn/GSM462650/	GSM462650	300462650
32	ovary	Homo sapiens	normal	N	NA	GPL570	GSE18520 GSE18521	ftp://ftp.ncbi.nlm.nih.gov/geo/samples/GSM462nnn/GSM462649/	GSM462649	300462649
33	ovary	Homo sapiens	normal	N	NA	GPL570	GSE18520 GSE18521	ftp://ftp.ncbi.nlm.nih.gov/geo/samples/GSM462nnn/GSM462648/	GSM462648	300462648
34	ovary	Homo sapiens	normal	N	NA	GPL570	GSE18520 GSE18521	ftp://ftp.ncbi.nlm.nih.gov/geo/samples/GSM462nnn/GSM462647/	GSM462647	300462647
35	ovary	Homo sapiens	normal	N	NA	GPL570	GSE18520 GSE18521	ftp://ftp.ncbi.nlm.nih.gov/geo/samples/GSM462nnn/GSM462646/	GSM462646	300462646
36	ovary	Homo sapiens	normal	N	NA	GPL570	GSE18520 GSE18521	ftp://ftp.ncbi.nlm.nih.gov/geo/samples/GSM462nnn/GSM462645/	GSM462645	300462645
37	ovary	Homo sapiens	normal	N	NA	GPL570	GSE18520 GSE18521	ftp://ftp.ncbi.nlm.nih.gov/geo/samples/GSM462nnn/GSM462644/	GSM462644	300462644
38	ovary	Homo sapiens	normal	N	NA	GPL570	GSE18520 GSE18521	ftp://ftp.ncbi.nlm.nih.gov/geo/samples/GSM462nnn/GSM462643/	GSM462643	300462643
39	ovary	Homo sapiens	normal	N	NA	GPL570	GSE7307	ftp://ftp.ncbi.nlm.nih.gov/geo/samples/GSM176nnn/GSM176318/	GSM176318	300176318
40	ovary	Homo sapiens	normal	N	NA	GPL570	GSE7307	ftp://ftp.ncbi.nlm.nih.gov/geo/samples/GSM176nnn/GSM176237/	GSM176237	300176237
41	ovary	Homo sapiens	normal	N	NA	GPL570	GSE7307	ftp://ftp.ncbi.nlm.nih.gov/geo/samples/GSM176nnn/GSM176136/	GSM176136	300176136
42	ovary	Homo sapiens	normal	N	NA	GPL570	GSE7307	ftp://ftp.ncbi.nlm.nih.gov/geo/samples/GSM176nnn/GSM176131/	GSM176131	300176131
43	ovary	Homo sapiens	normal	N	NA	GPL570	GSE7307	ftp://ftp.ncbi.nlm.nih.gov/geo/samples/GSM175nnn/GSM175789/	GSM175789	300175789
44	ovary	Homo sapiens	normal	N	NA	GPL570	GSE23391 GSE23392	ftp://ftp.ncbi.nlm.nih.gov/geo/samples/GSM573nnn/GSM573685/	GSM573685	300573685
45	ovary	Homo sapiens	normal	N	NA	GPL570	GSE23391 GSE23392	ftp://ftp.ncbi.nlm.nih.gov/geo/samples/GSM573nnn/GSM573684/	GSM573684	300573684
46	ovary	Homo sapiens	normal	N	NA	GPL570	GSE23391 GSE23392	ftp://ftp.ncbi.nlm.nih.gov/geo/samples/GSM573nnn/GSM573683/	GSM573683	300573683
47	ovary	Homo sapiens	normal	N	NA	GPL570	GSE23391 GSE23392	ftp://ftp.ncbi.nlm.nih.gov/geo/samples/GSM573nnn/GSM573682/	GSM573682	300573682
48	ovary	Homo sapiens	normal	N	NA	GPL570	GSE23391 GSE23392	ftp://ftp.ncbi.nlm.nih.gov/geo/samples/GSM573nnn/GSM573681/	GSM573681	300573681
49	ovary	Homo sapiens	normal	N	NA	GPL570	GSE52037 GSE52460	ftp://ftp.ncbi.nlm.nih.gov/geo/samples/GSM1257nnn/GSM1257889/	GSM1257889	301257889
50	ovary	Homo sapiens	normal	N	NA	GPL570	GSE52037 GSE52460	ftp://ftp.ncbi.nlm.nih.gov/geo/samples/GSM1257nnn/GSM1257888/	GSM1257888	301257888
51	ovary	Homo sapiens	normal	N	NA	GPL570	GSE52037 GSE52460	ftp://ftp.ncbi.nlm.nih.gov/geo/samples/GSM1257nnn/GSM1257887/	GSM1257887	301257887
52	ovary	Homo sapiens	normal	N	NA	GPL570	GSE52037 GSE52460	ftp://ftp.ncbi.nlm.nih.gov/geo/samples/GSM1257nnn/GSM1257886/	GSM1257886	301257886
53	ovary	Homo sapiens	normal	N	NA	GPL570	GSE52037 GSE52460	ftp://ftp.ncbi.nlm.nih.gov/geo/samples/GSM1257nnn/GSM1257885/	GSM1257885	301257885
54	ovary	Homo sapiens	normal	N	NA	GPL570	GSE52037 GSE52460	ftp://ftp.ncbi.nlm.nih.gov/geo/samples/GSM1257nnn/GSM1257884/	GSM1257884	301257884
55	ovary	Homo sapiens	normal	N	NA	GPL570	GSE52037 GSE52460	ftp://ftp.ncbi.nlm.nih.gov/geo/samples/GSM1257nnn/GSM1257883/	GSM1257883	301257883
56	ovary	Homo sapiens	normal	N	NA	GPL570	GSE52037 GSE52460	ftp://ftp.ncbi.nlm.nih.gov/geo/samples/GSM1257nnn/GSM1257882/	GSM1257882	301257882
57	ovary	Homo sapiens	normal	N	NA	GPL570	GSE52037 GSE52460	ftp://ftp.ncbi.nlm.nih.gov/geo/samples/GSM1257nnn/GSM1257881/	GSM1257881	301257881
58	ovary	Homo sapiens	normal	N	NA	GPL570	GSE52037 GSE52460	ftp://ftp.ncbi.nlm.nih.gov/geo/samples/GSM1257nnn/GSM1257880/	GSM1257880	301257880
59	ovary	Homo sapiens	normal	N	NA	GPL570	GSE27651	ftp://ftp.ncbi.nlm.nih.gov/geo/samples/GSM372nnn/GSM372263/	GSM372263	300372263
60	ovary	Homo sapiens	normal	N	NA	GPL570	GSE27651	ftp://ftp.ncbi.nlm.nih.gov/geo/samples/GSM372nnn/GSM372262/	GSM372262	300372262
61	ovary	Homo sapiens	normal	N	NA	GPL570	GSE27651	ftp://ftp.ncbi.nlm.nih.gov/geo/samples/GSM372nnn/GSM372261/	GSM372261	300372261
62	ovary	Homo sapiens	normal	N	NA	GPL570	GSE27651	ftp://ftp.ncbi.nlm.nih.gov/geo/samples/GSM372nnn/GSM372260/	GSM372260	300372260
63	ovary	Homo sapiens	normal	N	NA	GPL570	GSE27651	ftp://ftp.ncbi.nlm.nih.gov/geo/samples/GSM372nnn/GSM372259/	GSM372259	300372259
64	ovary	Homo sapiens	normal	N	NA	GPL570	GSE27651	ftp://ftp.ncbi.nlm.nih.gov/geo/samples/GSM372nnn/GSM372258/	GSM372258	300372258
65	ovary	Homo sapiens	normal	N	NA	GPL570	GSE25427 GSE25429	ftp://ftp.ncbi.nlm.nih.gov/geo/samples/GSM624nnn/GSM624163/	GSM624163	300624163
66	ovary	Homo sapiens	normal	N	NA	GPL570	GSE25427 GSE25429	ftp://ftp.ncbi.nlm.nih.gov/geo/samples/GSM624nnn/GSM624162/	GSM624162	300624162
67	ovary	Homo sapiens	normal	N	NA	GPL570	GSE25427 GSE25429	ftp://ftp.ncbi.nlm.nih.gov/geo/samples/GSM624nnn/GSM624146/	GSM624146	300624146
68	ovary	Homo sapiens	normal	N	NA	GPL570	GSE25427 GSE25429	ftp://ftp.ncbi.nlm.nih.gov/geo/samples/GSM624nnn/GSM624145/	GSM624145	300624145
69	ovary	Homo sapiens	normal	N	NA	GPL570	GSE14001	ftp://ftp.ncbi.nlm.nih.gov/geo/samples/GSM351nnn/GSM351320/	GSM351320	300351320
70	ovary	Homo sapiens	normal	N	NA	GPL570	GSE14001	ftp://ftp.ncbi.nlm.nih.gov/geo/samples/GSM351nnn/GSM351318/	GSM351318	300351318
71	ovary	Homo sapiens	normal	N	NA	GPL570	GSE40266	ftp://ftp.ncbi.nlm.nih.gov/geo/samples/GSM989nnn/GSM989499/	GSM989499	300989499
72	ovary	Homo sapiens	normal	N	NA	GPL570	GSE40266	ftp://ftp.ncbi.nlm.nih.gov/geo/samples/GSM989nnn/GSM989496/	GSM989496	300989496
73	ovary	Homo sapiens	normal	N	NA	GPL570	GSE40266	ftp://ftp.ncbi.nlm.nih.gov/geo/samples/GSM989nnn/GSM989494/	GSM989494	300989494
74	ovary	Homo sapiens	normal	N	NA	GPL570	GSE40266	ftp://ftp.ncbi.nlm.nih.gov/geo/samples/GSM989nnn/GSM989492/	GSM989492	300989492
75	ovary	Homo sapiens	normal	N	NA	GPL570	GSE40266	ftp://ftp.ncbi.nlm.nih.gov/geo/samples/GSM989nnn/GSM989490/	GSM989490	300989490
76	ovary	Homo sapiens	normal	N	NA	GPL570	GSE40266	ftp://ftp.ncbi.nlm.nih.gov/geo/samples/GSM989nnn/GSM989488/	GSM989488	300989488
77	ovary	Homo sapiens	normal	N	NA	GPL570	GSE40266	ftp://ftp.ncbi.nlm.nih.gov/geo/samples/GSM989nnn/GSM989485/	GSM989485	300989485
78	ovary	Homo sapiens	normal	N	NA	GPL570	GSE40266	ftp://ftp.ncbi.nlm.nih.gov/geo/samples/GSM989nnn/GSM989483/	GSM989483	300989483
79	ovary	Homo sapiens	normal	N	NA	GPL570	GSE40266	ftp://ftp.ncbi.nlm.nih.gov/geo/samples/GSM989nnn/GSM989481/	GSM989481	300989481
80	ovary	Homo sapiens	normal	N	NA	GPL570	GSE15578	ftp://ftp.ncbi.nlm.nih.gov/geo/samples/GSM389nnn/GSM389794/	GSM389794	300389794
81	ovary	Homo sapiens	normal	N	NA	GPL570	GSE15578	ftp://ftp.ncbi.nlm.nih.gov/geo/samples/GSM389nnn/GSM389791/	GSM389791	300389791
82	ovary	Homo sapiens	normal	N	NA	GPL570	GSE15578	ftp://ftp.ncbi.nlm.nih.gov/geo/samples/GSM389nnn/GSM389790/	GSM389790	300389790
83	ovary	Homo sapiens	normal	N	NA	GPL570	GSE15578	ftp://ftp.ncbi.nlm.nih.gov/geo/samples/GSM389nnn/GSM389789/	GSM389789	300389789
84	ovary	Homo sapiens	normal	N	NA	GPL570	GSE15578	ftp://ftp.ncbi.nlm.nih.gov/geo/samples/GSM389nnn/GSM389783/	GSM389783	300389783
85	ovary	Homo sapiens	normal	N	NA	GPL570	GSE15578	ftp://ftp.ncbi.nlm.nih.gov/geo/samples/GSM389nnn/GSM389782/	GSM389782	300389782
86	ovary	Homo sapiens	normal	N	NA	GPL570	GSE29450	ftp://ftp.ncbi.nlm.nih.gov/geo/samples/GSM729nnn/GSM729053/	GSM729053	300729053
87	ovary	Homo sapiens	normal	N	NA	GPL570	GSE29450	ftp://ftp.ncbi.nlm.nih.gov/geo/samples/GSM729nnn/GSM729052/	GSM729052	300729052
88	ovary	Homo sapiens	normal	N	NA	GPL570	GSE29450	ftp://ftp.ncbi.nlm.nih.gov/geo/samples/GSM729nnn/GSM729051/	GSM729051	300729051
89	ovary	Homo sapiens	normal	N	NA	GPL570	GSE29450	ftp://ftp.ncbi.nlm.nih.gov/geo/samples/GSM729nnn/GSM729050/	GSM729050	300729050
90	ovary	Homo sapiens	normal	N	NA	GPL570	GSE29450	ftp://ftp.ncbi.nlm.nih.gov/geo/samples/GSM729nnn/GSM729049/	GSM729049	300729049
91	ovary	Homo sapiens	normal	N	NA	GPL570	GSE29450	ftp://ftp.ncbi.nlm.nih.gov/geo/samples/GSM729nnn/GSM729048/	GSM729048	300729048
92	ovary	Homo sapiens	normal	N	NA	GPL570	GSE29450	ftp://ftp.ncbi.nlm.nih.gov/geo/samples/GSM729nnn/GSM729047/	GSM729047	300729047
93	ovary	Homo sapiens	normal	N	NA	GPL570	GSE29450	ftp://ftp.ncbi.nlm.nih.gov/geo/samples/GSM729nnn/GSM729046/	GSM729046	300729046
94	ovary	Homo sapiens	normal	N	NA	GPL570	GSE29450	ftp://ftp.ncbi.nlm.nih.gov/geo/samples/GSM729nnn/GSM729045/	GSM729045	300729045
95	ovary	Homo sapiens	normal	N	NA	GPL570	GSE29450	ftp://ftp.ncbi.nlm.nih.gov/geo/samples/GSM729nnn/GSM729044/	GSM729044	300729044
96	ovary	Homo sapiens	normal	N	NA	GPL6947	GSE16570 GSE16574	ftp://ftp.ncbi.nlm.nih.gov/geo/samples/GSM416nnn/GSM416674/	GSM416674	300416674
97	ovary	Homo sapiens	normal	N	NA	GPL6947	GSE16570 GSE16574	ftp://ftp.ncbi.nlm.nih.gov/geo/samples/GSM416nnn/GSM416673/	GSM416673	300416673
98	ovary	Homo sapiens	normal	N	NA	GPL6947	GSE16570 GSE16574	ftp://ftp.ncbi.nlm.nih.gov/geo/samples/GSM416nnn/GSM416672/	GSM416672	300416672
99	ovary	Homo sapiens	normal	N	NA	GPL6947	GSE16570 GSE16574	ftp://ftp.ncbi.nlm.nih.gov/geo/samples/GSM416nnn/GSM416671/	GSM416671	300416671
100	ovary	Homo sapiens	normal	N	NA	GPL6947	GSE16570 GSE16574	ftp://ftp.ncbi.nlm.nih.gov/geo/samples/GSM416nnn/GSM416670/	GSM416670	300416670
Endometrium/Ovary-Disease 10	Homo sapiens	edometriumOvary	endometriosis	GPL570	GSE7305 Dataset	ftp://ftp.ncbi.nlm.nih.gov/geo/samples/GSM175nnn/GSM175775/	GSM175775	300175775
Endometrium/Ovary-Disease 9	Homo sapiens	edometriumOvary	endometriosis	GPL570	GSE7305 Dataset	ftp://ftp.ncbi.nlm.nih.gov/geo/samples/GSM175nnn/GSM175774/	GSM175774	300175774
Endometrium/Ovary-Disease 7	Homo sapiens	edometriumOvary	endometriosis	GPL570	GSE7305 Dataset	ftp://ftp.ncbi.nlm.nih.gov/geo/samples/GSM175nnn/GSM175772/	GSM175772	300175772
Endometrium/Ovary-Disease 4	Homo sapiens	edometriumOvary	endometriosis	GPL570	GSE7305 Dataset	ftp://ftp.ncbi.nlm.nih.gov/geo/samples/GSM175nnn/GSM175769/	GSM175769	300175769
Endometrium/Ovary-Disease 3	Homo sapiens	edometriumOvary	endometriosis	GPL570	GSE7305 Dataset	ftp://ftp.ncbi.nlm.nih.gov/geo/samples/GSM175nnn/GSM175768/	GSM175768	300175768
Endometrium/Ovary-Disease 2	Homo sapiens	edometriumOvary	endometriosis	GPL570	GSE7305 Dataset	ftp://ftp.ncbi.nlm.nih.gov/geo/samples/GSM175nnn/GSM175767/	GSM175767	300175767
MSE_D_97A	Homo sapiens	Endometrium	endometriosis	GPL570	GSE6364 Dataset	ftp://ftp.ncbi.nlm.nih.gov/geo/samples/GSM150nnn/GSM150217/	GSM150217	300150217
MSE_D_678	Homo sapiens	Endometrium	endometriosis	GPL570	GSE6364 Dataset	ftp://ftp.ncbi.nlm.nih.gov/geo/samples/GSM150nnn/GSM150216/	GSM150216	300150216
MSE_D_645	Homo sapiens	Endometrium	endometriosis	GPL570	GSE6364 Dataset	ftp://ftp.ncbi.nlm.nih.gov/geo/samples/GSM150nnn/GSM150215/	GSM150215	300150215
MSE_D_543	Homo sapiens	Endometrium	endometriosis	GPL570	GSE6364 Dataset	ftp://ftp.ncbi.nlm.nih.gov/geo/samples/GSM150nnn/GSM150214/	GSM150214	300150214
MSE_D_540	Homo sapiens	Endometrium	endometriosis	GPL570	GSE6364 Dataset	ftp://ftp.ncbi.nlm.nih.gov/geo/samples/GSM150nnn/GSM150213/	GSM150213	300150213
MSE_D_516	Homo sapiens	Endometrium	endometriosis	GPL570	GSE6364 Dataset	ftp://ftp.ncbi.nlm.nih.gov/geo/samples/GSM150nnn/GSM150212/	GSM150212	300150212
MSE_D_33A	Homo sapiens	Endometrium	endometriosis	GPL570	GSE6364 Dataset	ftp://ftp.ncbi.nlm.nih.gov/geo/samples/GSM150nnn/GSM150211/	GSM150211	300150211
ESE_D_599	Homo sapiens	Endometrium	endometriosis	GPL570	GSE6364 Dataset	ftp://ftp.ncbi.nlm.nih.gov/geo/samples/GSM150nnn/GSM150207/	GSM150207	300150207
ESE_D_575	Homo sapiens	Endometrium	endometriosis	GPL570	GSE6364 Dataset	ftp://ftp.ncbi.nlm.nih.gov/geo/samples/GSM150nnn/GSM150206/	GSM150206	300150206
ESE_D_496	Homo sapiens	Endometrium	endometriosis	GPL570	GSE6364 Dataset	ftp://ftp.ncbi.nlm.nih.gov/geo/samples/GSM150nnn/GSM150204/	GSM150204	300150204
ESE_D_489	Homo sapiens	Endometrium	endometriosis	GPL570	GSE6364 Dataset	ftp://ftp.ncbi.nlm.nih.gov/geo/samples/GSM150nnn/GSM150203/	GSM150203	300150203
PE_D_651	Homo sapiens	Endometrium	endometriosis	GPL570	GSE6364 Dataset	ftp://ftp.ncbi.nlm.nih.gov/geo/samples/GSM150nnn/GSM150195/	GSM150195	300150195
PE_D_647	Homo sapiens	Endometrium	endometriosis	GPL570	GSE6364 Dataset	ftp://ftp.ncbi.nlm.nih.gov/geo/samples/GSM150nnn/GSM150194/	GSM150194	300150194
PE_D_594	Homo sapiens	Endometrium	endometriosis	GPL570	GSE6364 Dataset	ftp://ftp.ncbi.nlm.nih.gov/geo/samples/GSM150nnn/GSM150193/	GSM150193	300150193
PE_D_587	Homo sapiens	Endometrium	endometriosis	GPL570	GSE6364 Dataset	ftp://ftp.ncbi.nlm.nih.gov/geo/samples/GSM150nnn/GSM150192/	GSM150192	300150192
PE_D_508	Homo sapiens	Endometrium	endometriosis	GPL570	GSE6364 Dataset	ftp://ftp.ncbi.nlm.nih.gov/geo/samples/GSM150nnn/GSM150191/	GSM150191	300150191
PE_D_26A	Homo sapiens	Endometrium	endometriosis	GPL570	GSE6364 Dataset	ftp://ftp.ncbi.nlm.nih.gov/geo/samples/GSM150nnn/GSM150190/	GSM150190	300150190
Eutopic endometrium_o	Homo sapiens	Endometrium	endometriosis	GPL571	GSE25628	ftp://ftp.ncbi.nlm.nih.gov/geo/samples/GSM629nnn/GSM629740/	GSM629740	300629740
Eutopic endometrium_v	Homo sapiens	Endometrium	endometriosis	GPL571	GSE25628	ftp://ftp.ncbi.nlm.nih.gov/geo/samples/GSM629nnn/GSM629738/	GSM629738	300629738
Eutopic endometrium_u	Homo sapiens	Endometrium	endometriosis	GPL571	GSE25628	ftp://ftp.ncbi.nlm.nih.gov/geo/samples/GSM629nnn/GSM629737/	GSM629737	300629737
Eutopic endometrium_t	Homo sapiens	Endometrium	endometriosis	GPL571	GSE25628	ftp://ftp.ncbi.nlm.nih.gov/geo/samples/GSM629nnn/GSM629736/	GSM629736	300629736
Eutopic endometrium_r	Homo sapiens	Endometrium	endometriosis	GPL571	GSE25628	ftp://ftp.ncbi.nlm.nih.gov/geo/samples/GSM629nnn/GSM629734/	GSM629734	300629734
Eutopic endometrium_q	Homo sapiens	Endometrium	endometriosis	GPL571	GSE25628	ftp://ftp.ncbi.nlm.nih.gov/geo/samples/GSM629nnn/GSM629733/	GSM629733	300629733
Ectopic endometrium_p	Homo sapiens	Endometrium	endometriosis	GPL571	GSE25628	ftp://ftp.ncbi.nlm.nih.gov/geo/samples/GSM629nnn/GSM629732/	GSM629732	300629732
Ectopic endometrium_y	Homo sapiens	Endometrium	endometriosis	GPL571	GSE25628	ftp://ftp.ncbi.nlm.nih.gov/geo/samples/GSM629nnn/GSM629731/	GSM629731	300629731
Ectopic endometrium_n	Homo sapiens	Endometrium	endometriosis	GPL571	GSE25628	ftp://ftp.ncbi.nlm.nih.gov/geo/samples/GSM629nnn/GSM629730/	GSM629730	300629730
Ectopic endometrium_e	Homo sapiens	Endometrium	endometriosis	GPL571	GSE25628	ftp://ftp.ncbi.nlm.nih.gov/geo/samples/GSM629nnn/GSM629729/	GSM629729	300629729
Ectopic endometrium_l	Homo sapiens	Endometrium	endometriosis	GPL571	GSE25628	ftp://ftp.ncbi.nlm.nih.gov/geo/samples/GSM629nnn/GSM629728/	GSM629728	300629728
Ectopic endometrium_c	Homo sapiens	Endometrium	endometriosis	GPL571	GSE25628	ftp://ftp.ncbi.nlm.nih.gov/geo/samples/GSM629nnn/GSM629727/	GSM629727	300629727
Ectopic endometrium_h	Homo sapiens	Endometrium	endometriosis	GPL571	GSE25628	ftp://ftp.ncbi.nlm.nih.gov/geo/samples/GSM629nnn/GSM629726/	GSM629726	300629726
Ectopic endometrium_a	Homo sapiens	Endometrium	endometriosis	GPL571	GSE25628	ftp://ftp.ncbi.nlm.nih.gov/geo/samples/GSM629nnn/GSM629725/	GSM629725	300629725
endometrioma, patient 14	Homo sapiens	endometrium	endometriosis	GPL6102	GSE23339 Dataset	ftp://ftp.ncbi.nlm.nih.gov/geo/samples/GSM572nnn/GSM572765/	GSM572765	300572765
endometrioma, patient M1	Homo sapiens	endometrium	endometriosis	GPL6102	GSE23339 Dataset	ftp://ftp.ncbi.nlm.nih.gov/geo/samples/GSM572nnn/GSM572763/	GSM572763	300572763
endometrioma, patient M4	Homo sapiens	endometrium	endometriosis	GPL6102	GSE23339 Dataset	ftp://ftp.ncbi.nlm.nih.gov/geo/samples/GSM572nnn/GSM572760/	GSM572760	300572760
endometrioma, patient M3	Homo sapiens	endometrium	endometriosis	GPL6102	GSE23339 Dataset	ftp://ftp.ncbi.nlm.nih.gov/geo/samples/GSM572nnn/GSM572759/	GSM572759	300572759
endometrioma, patient M2	Homo sapiens	endometrium	endometriosis	GPL6102	GSE23339 Dataset	ftp://ftp.ncbi.nlm.nih.gov/geo/samples/GSM572nnn/GSM572758/	GSM572758	300572758
endometrioma, patient 9	Homo sapiens	endometrium	endometriosis	GPL6102	GSE23339 Dataset	ftp://ftp.ncbi.nlm.nih.gov/geo/samples/GSM572nnn/GSM572751/	GSM572751	300572751
endometrioma, patient 7	Homo sapiens	endometrium	endometriosis	GPL6102	GSE23339 Dataset	ftp://ftp.ncbi.nlm.nih.gov/geo/samples/GSM572nnn/GSM572750/	GSM572750	300572750
endometrioma, patient 6	Homo sapiens	endometrium	endometriosis	GPL6102	GSE23339 Dataset	ftp://ftp.ncbi.nlm.nih.gov/geo/samples/GSM572nnn/GSM572749/	GSM572749	300572749
endometrioma, patient 2	Homo sapiens	endometrium	endometriosis	GPL6102	GSE23339 Dataset	ftp://ftp.ncbi.nlm.nih.gov/geo/samples/GSM572nnn/GSM572748/	GSM572748	300572748
endometrioma, patient 19	Homo sapiens	endometrium	endometriosis	GPL6102	GSE23339 Dataset	ftp://ftp.ncbi.nlm.nih.gov/geo/samples/GSM572nnn/GSM572747/	GSM572747	300572747
Endometrial tissue-isolated human endometrial stromal fibroblast (hESF) 112	Homo sapiens	endometrialStromalFibroblast	endometriosis	GPL6244	GSE35287	ftp://ftp.ncbi.nlm.nih.gov/geo/samples/GSM865nnn/GSM865203/	GSM865203	300865203
Endometrial tissue-isolated human endometrial stromal fibroblast (hESF) 111	Homo sapiens	endometrialStromalFibroblast	endometriosis	GPL6244	GSE35287	ftp://ftp.ncbi.nlm.nih.gov/geo/samples/GSM865nnn/GSM865202/	GSM865202	300865202
Endometrial tissue-isolated human endometrial stromal fibroblast (hESF) 110	Homo sapiens	endometrialStromalFibroblast	endometriosis	GPL6244	GSE35287	ftp://ftp.ncbi.nlm.nih.gov/geo/samples/GSM865nnn/GSM865201/	GSM865201	300865201
Endometrial tissue-isolated human endometrial stromal fibroblast (hESF) 109	Homo sapiens	endometrialStromalFibroblast	endometriosis	GPL6244	GSE35287	ftp://ftp.ncbi.nlm.nih.gov/geo/samples/GSM865nnn/GSM865200/	GSM865200	300865200
Endometrial tissue-isolated human endometrial stromal fibroblast (hESF) 108	Homo sapiens	endometrialStromalFibroblast	endometriosis	GPL6244	GSE35287	ftp://ftp.ncbi.nlm.nih.gov/geo/samples/GSM865nnn/GSM865199/	GSM865199	300865199
Endometrial tissue-isolated human endometrial stromal fibroblast (hESF) 107	Homo sapiens	endometrialStromalFibroblast	endometriosis	GPL6244	GSE35287	ftp://ftp.ncbi.nlm.nih.gov/geo/samples/GSM865nnn/GSM865198/	GSM865198	300865198
Endometrial tissue-isolated human endometrial stromal fibroblast (hESF) 105	Homo sapiens	endometrialStromalFibroblast	endometriosis	GPL6244	GSE35287	ftp://ftp.ncbi.nlm.nih.gov/geo/samples/GSM865nnn/GSM865196/	GSM865196	300865196
Endometrial tissue-isolated human endometrial stromal fibroblast (hESF) 101	Homo sapiens	endometrialStromalFibroblast	endometriosis	GPL6244	GSE35287	ftp://ftp.ncbi.nlm.nih.gov/geo/samples/GSM865nnn/GSM865192/	GSM865192	300865192
Endometrial tissue-isolated human endometrial stromal fibroblast (hESF) 100	Homo sapiens	endometrialStromalFibroblast	endometriosis	GPL6244	GSE35287	ftp://ftp.ncbi.nlm.nih.gov/geo/samples/GSM865nnn/GSM865191/	GSM865191	300865191
Endometrial tissue-isolated human endometrial stromal fibroblast (hESF) 99	Homo sapiens	endometrialStromalFibroblast	endometriosis	GPL6244	GSE35287	ftp://ftp.ncbi.nlm.nih.gov/geo/samples/GSM865nnn/GSM865190/	GSM865190	300865190
Endometrial tissue-isolated human endometrial stromal fibroblast (hESF) 98	Homo sapiens	endometrialStromalFibroblast	endometriosis	GPL6244	GSE35287	ftp://ftp.ncbi.nlm.nih.gov/geo/samples/GSM865nnn/GSM865189/	GSM865189	300865189
Endometrial tissue-isolated human endometrial stromal fibroblast (hESF) 96	Homo sapiens	endometrialStromalFibroblast	endometriosis	GPL6244	GSE35287	ftp://ftp.ncbi.nlm.nih.gov/geo/samples/GSM865nnn/GSM865187/	GSM865187	300865187
Endometrial tissue-isolated human endometrial stromal fibroblast (hESF) 95	Homo sapiens	endometrialStromalFibroblast	endometriosis	GPL6244	GSE35287	ftp://ftp.ncbi.nlm.nih.gov/geo/samples/GSM865nnn/GSM865186/	GSM865186	300865186
Endometrial tissue-isolated human endometrial stromal fibroblast (hESF) 94	Homo sapiens	endometrialStromalFibroblast	endometriosis	GPL6244	GSE35287	ftp://ftp.ncbi.nlm.nih.gov/geo/samples/GSM865nnn/GSM865185/	GSM865185	300865185
Endometrial tissue-isolated human endometrial stromal fibroblast (hESF) 92	Homo sapiens	endometrialStromalFibroblast	endometriosis	GPL6244	GSE35287	ftp://ftp.ncbi.nlm.nih.gov/geo/samples/GSM865nnn/GSM865183/	GSM865183	300865183
Endometrial tissue-isolated human endometrial stromal fibroblast (hESF) 90	Homo sapiens	endometrialStromalFibroblast	endometriosis	GPL6244	GSE35287	ftp://ftp.ncbi.nlm.nih.gov/geo/samples/GSM865nnn/GSM865181/	GSM865181	300865181
Endometrial tissue-isolated human endometrial stromal fibroblast (hESF) 87	Homo sapiens	endometrialStromalFibroblast	endometriosis	GPL6244	GSE35287	ftp://ftp.ncbi.nlm.nih.gov/geo/samples/GSM865nnn/GSM865178/	GSM865178	300865178
Endometrial tissue-isolated human endometrial stromal fibroblast (hESF) 86	Homo sapiens	endometrialStromalFibroblast	endometriosis	GPL6244	GSE35287	ftp://ftp.ncbi.nlm.nih.gov/geo/samples/GSM865nnn/GSM865177/	GSM865177	300865177
Endometrial tissue-isolated human endometrial stromal fibroblast (hESF) 85	Homo sapiens	endometrialStromalFibroblast	endometriosis	GPL6244	GSE35287	ftp://ftp.ncbi.nlm.nih.gov/geo/samples/GSM865nnn/GSM865176/	GSM865176	300865176
Endometrial tissue-isolated human endometrial stromal fibroblast (hESF) 83	Homo sapiens	endometrialStromalFibroblast	endometriosis	GPL6244	GSE35287	ftp://ftp.ncbi.nlm.nih.gov/geo/samples/GSM865nnn/GSM865174/	GSM865174	300865174
Endometrial tissue-isolated human endometrial stromal fibroblast (hESF) 69	Homo sapiens	endometrialStromalFibroblast	endometriosis	GPL6244	GSE35287	ftp://ftp.ncbi.nlm.nih.gov/geo/samples/GSM865nnn/GSM865170/	GSM865170	300865170
Endometrial tissue-isolated human endometrial stromal fibroblast (hESF) 68	Homo sapiens	endometrialStromalFibroblast	endometriosis	GPL6244	GSE35287	ftp://ftp.ncbi.nlm.nih.gov/geo/samples/GSM865nnn/GSM865169/	GSM865169	300865169
Endometrial tissue-isolated human endometrial stromal fibroblast (hESF) 67	Homo sapiens	endometrialStromalFibroblast	endometriosis	GPL6244	GSE35287	ftp://ftp.ncbi.nlm.nih.gov/geo/samples/GSM865nnn/GSM865168/	GSM865168	300865168
Endometrial tissue-isolated human endometrial stromal fibroblast (hESF) 64	Homo sapiens	endometrialStromalFibroblast	endometriosis	GPL6244	GSE35287	ftp://ftp.ncbi.nlm.nih.gov/geo/samples/GSM865nnn/GSM865165/	GSM865165	300865165
Endometrial tissue-isolated human endometrial stromal fibroblast (hESF) 63	Homo sapiens	endometrialStromalFibroblast	endometriosis	GPL6244	GSE35287	ftp://ftp.ncbi.nlm.nih.gov/geo/samples/GSM865nnn/GSM865164/	GSM865164	300865164
Endometrial tissue-isolated human endometrial stromal fibroblast (hESF) 61	Homo sapiens	endometrialStromalFibroblast	endometriosis	GPL6244	GSE35287	ftp://ftp.ncbi.nlm.nih.gov/geo/samples/GSM865nnn/GSM865162/	GSM865162	300865162
Stroma_Endo_cAMP_rep4	Homo sapiens	stroma	endometriosis	GPL6244	GSE17504	ftp://ftp.ncbi.nlm.nih.gov/geo/samples/GSM436nnn/GSM436448/	GSM436448	300436448
Stroma_Endo_cAMP_rep1	Homo sapiens	stroma	endometriosis	GPL6244	GSE17504	ftp://ftp.ncbi.nlm.nih.gov/geo/samples/GSM436nnn/GSM436445/	GSM436445	300436445
Stroma_Endo_control_rep5	Homo sapiens	stroma	endometriosis	GPL6244	GSE17504	ftp://ftp.ncbi.nlm.nih.gov/geo/samples/GSM436nnn/GSM436444/	GSM436444	300436444
Stroma_Endo_control_rep4	Homo sapiens	stroma	endometriosis	GPL6244	GSE17504	ftp://ftp.ncbi.nlm.nih.gov/geo/samples/GSM436nnn/GSM436443/	GSM436443	300436443
Stroma_Endo_control_rep3	Homo sapiens	stroma	endometriosis	GPL6244	GSE17504	ftp://ftp.ncbi.nlm.nih.gov/geo/samples/GSM436nnn/GSM436442/	GSM436442	300436442
Stroma_Endo_control_rep2	Homo sapiens	stroma	endometriosis	GPL6244	GSE17504	ftp://ftp.ncbi.nlm.nih.gov/geo/samples/GSM436nnn/GSM436441/	GSM436441	300436441
Stroma_Endo_control	Homo sapiens	stroma	endometriosis	GPL6244	GSE17504	ftp://ftp.ncbi.nlm.nih.gov/geo/samples/GSM436nnn/GSM436440/	GSM436440	300436440
Endometrium-prog C (07B13462-3)	Homo sapiens	endometrium	control	GPL570	GSE19959	ftp://ftp.ncbi.nlm.nih.gov/geo/samples/GSM537nnn/GSM537195/	GSM537195	300537195
Endometrium-prog C (BS-3)	Homo sapiens	endometrium	control	GPL570	GSE19959	ftp://ftp.ncbi.nlm.nih.gov/geo/samples/GSM537nnn/GSM537194/	GSM537194	300537194
Endometrium-prog A (01B05313-1)	Homo sapiens	endometrium	control	GPL570	GSE19959	ftp://ftp.ncbi.nlm.nih.gov/geo/samples/GSM498nnn/GSM498684/	GSM498684	300498684
Endometrium-prog B (01B08073)	Homo sapiens	endometrium	control	GPL570	GSE19959	ftp://ftp.ncbi.nlm.nih.gov/geo/samples/GSM498nnn/GSM498683/	GSM498683	300498683
Endometrium-prog B (01B04871-3)	Homo sapiens	endometrium	control	GPL570	GSE19959	ftp://ftp.ncbi.nlm.nih.gov/geo/samples/GSM498nnn/GSM498680/	GSM498680	300498680
Endometrium-prog A (01B05559)	Homo sapiens	endometrium	control	GPL570	GSE19959	ftp://ftp.ncbi.nlm.nih.gov/geo/samples/GSM498nnn/GSM498679/	GSM498679	300498679
Endometrium-prog B (01B03997)	Homo sapiens	endometrium	control	GPL570	GSE19959	ftp://ftp.ncbi.nlm.nih.gov/geo/samples/GSM498nnn/GSM498678/	GSM498678	300498678
Endometrium-prog B (01B03931b)	Homo sapiens	endometrium	control	GPL570	GSE19959	ftp://ftp.ncbi.nlm.nih.gov/geo/samples/GSM498nnn/GSM498677/	GSM498677	300498677
Endometrium-prog C (01b7079-3)	Homo sapiens	endometrium	control	GPL570	GSE19959	ftp://ftp.ncbi.nlm.nih.gov/geo/samples/GSM498nnn/GSM498676/	GSM498676	300498676
Endometrium-prog B (01b5848-1)	Homo sapiens	endometrium	control	GPL570	GSE19959	ftp://ftp.ncbi.nlm.nih.gov/geo/samples/GSM498nnn/GSM498674/	GSM498674	300498674
Endometrium-Normal 9	Homo sapiens	endometrium	control	GPL570	GSE7305 Dataset	ftp://ftp.ncbi.nlm.nih.gov/geo/samples/GSM175nnn/GSM175784/	GSM175784	300175784
Endometrium-Normal 6	Homo sapiens	endometrium	control	GPL570	GSE7305 Dataset	ftp://ftp.ncbi.nlm.nih.gov/geo/samples/GSM175nnn/GSM175781/	GSM175781	300175781
Endometrium-Normal 5	Homo sapiens	endometrium	control	GPL570	GSE7305 Dataset	ftp://ftp.ncbi.nlm.nih.gov/geo/samples/GSM175nnn/GSM175780/	GSM175780	300175780
Endometrium-Normal 3	Homo sapiens	endometrium	control	GPL570	GSE7305 Dataset	ftp://ftp.ncbi.nlm.nih.gov/geo/samples/GSM175nnn/GSM175778/	GSM175778	300175778
Endometrium-Normal 2	Homo sapiens	endometrium	control	GPL570	GSE7305 Dataset	ftp://ftp.ncbi.nlm.nih.gov/geo/samples/GSM175nnn/GSM175777/	GSM175777	300175777
Endometrium 3 Normal	Homo sapiens	endometrium	control	GPL570	GSE7307	ftp://ftp.ncbi.nlm.nih.gov/geo/samples/GSM176nnn/GSM176319/	GSM176319	300176319
Endometrium 18 Normal	Homo sapiens	endometrium	control	GPL570	GSE7307	ftp://ftp.ncbi.nlm.nih.gov/geo/samples/GSM176nnn/GSM176146/	GSM176146	300176146
Endometrium 17 Normal	Homo sapiens	endometrium	control	GPL570	GSE7307	ftp://ftp.ncbi.nlm.nih.gov/geo/samples/GSM176nnn/GSM176145/	GSM176145	300176145
Endometrium 16 Normal	Homo sapiens	endometrium	control	GPL570	GSE7307	ftp://ftp.ncbi.nlm.nih.gov/geo/samples/GSM176nnn/GSM176144/	GSM176144	300176144
Endometrium 15 Normal	Homo sapiens	endometrium	control	GPL570	GSE7307	ftp://ftp.ncbi.nlm.nih.gov/geo/samples/GSM176nnn/GSM176143/	GSM176143	300176143
Endometrium 10 Normal	Homo sapiens	endometrium	control	GPL570	GSE7307	ftp://ftp.ncbi.nlm.nih.gov/geo/samples/GSM176nnn/GSM176137/	GSM176137	300176137
Endometrium 9 Normal	Homo sapiens	endometrium	control	GPL570	GSE7307	ftp://ftp.ncbi.nlm.nih.gov/geo/samples/GSM176nnn/GSM176132/	GSM176132	300176132
Endometrium 8 Normal	Homo sapiens	endometrium	control	GPL570	GSE7307	ftp://ftp.ncbi.nlm.nih.gov/geo/samples/GSM176nnn/GSM176127/	GSM176127	300176127
Endometrium 12 Normal	Homo sapiens	endometrium	control	GPL570	GSE7307	ftp://ftp.ncbi.nlm.nih.gov/geo/samples/GSM176nnn/GSM176101/	GSM176101	300176101
Endometrium 11 Normal	Homo sapiens	endometrium	control	GPL570	GSE7307	ftp://ftp.ncbi.nlm.nih.gov/geo/samples/GSM176nnn/GSM176100/	GSM176100	300176100
Endometrium 20 Normal	Homo sapiens	endometrium	control	GPL570	GSE7307	ftp://ftp.ncbi.nlm.nih.gov/geo/samples/GSM176nnn/GSM176099/	GSM176099	300176099
Endometrium 23 Normal	Homo sapiens	endometrium	control	GPL570	GSE7307	ftp://ftp.ncbi.nlm.nih.gov/geo/samples/GSM176nnn/GSM176098/	GSM176098	300176098
Endometrium 22 Normal	Homo sapiens	endometrium	control	GPL570	GSE7307	ftp://ftp.ncbi.nlm.nih.gov/geo/samples/GSM176nnn/GSM176097/	GSM176097	300176097
Endometrium 7 Normal	Homo sapiens	endometrium	control	GPL570	GSE7307	ftp://ftp.ncbi.nlm.nih.gov/geo/samples/GSM176nnn/GSM176096/	GSM176096	300176096
Endometrium 1 Normal	Homo sapiens	endometrium	control	GPL570	GSE7307	ftp://ftp.ncbi.nlm.nih.gov/geo/samples/GSM176nnn/GSM176039/	GSM176039	300176039
endometrium 407	Homo sapiens	endometrium	control	GPL570	GSE4888 Dataset	ftp://ftp.ncbi.nlm.nih.gov/geo/samples/GSM109nnn/GSM109840/	GSM109840	300109840
endometrium 619	Homo sapiens	endometrium	control	GPL570	GSE4888 Dataset	ftp://ftp.ncbi.nlm.nih.gov/geo/samples/GSM109nnn/GSM109839/	GSM109839	300109839
endometrium 614	Homo sapiens	endometrium	control	GPL570	GSE4888 Dataset	ftp://ftp.ncbi.nlm.nih.gov/geo/samples/GSM109nnn/GSM109838/	GSM109838	300109838
endometrium 576	Homo sapiens	endometrium	control	GPL570	GSE4888 Dataset	ftp://ftp.ncbi.nlm.nih.gov/geo/samples/GSM109nnn/GSM109837/	GSM109837	300109837
endometrium 462	Homo sapiens	endometrium	control	GPL570	GSE4888 Dataset	ftp://ftp.ncbi.nlm.nih.gov/geo/samples/GSM109nnn/GSM109836/	GSM109836	300109836
endometrium 449	Homo sapiens	endometrium	control	GPL570	GSE4888 Dataset	ftp://ftp.ncbi.nlm.nih.gov/geo/samples/GSM109nnn/GSM109835/	GSM109835	300109835
endometrium 648	Homo sapiens	endometrium	control	GPL570	GSE4888 Dataset	ftp://ftp.ncbi.nlm.nih.gov/geo/samples/GSM109nnn/GSM109833/	GSM109833	300109833
endometrium M163	Homo sapiens	endometrium	control	GPL570	GSE4888 Dataset	ftp://ftp.ncbi.nlm.nih.gov/geo/samples/GSM109nnn/GSM109831/	GSM109831	300109831
endometrium M158	Homo sapiens	endometrium	control	GPL570	GSE4888 Dataset	ftp://ftp.ncbi.nlm.nih.gov/geo/samples/GSM109nnn/GSM109830/	GSM109830	300109830
endometrium G98A	Homo sapiens	endometrium	control	GPL570	GSE4888 Dataset	ftp://ftp.ncbi.nlm.nih.gov/geo/samples/GSM109nnn/GSM109828/	GSM109828	300109828
endometrium 617	Homo sapiens	endometrium	control	GPL570	GSE4888 Dataset	ftp://ftp.ncbi.nlm.nih.gov/geo/samples/GSM109nnn/GSM109825/	GSM109825	300109825
endometrium 629	Homo sapiens	endometrium	control	GPL570	GSE4888 Dataset	ftp://ftp.ncbi.nlm.nih.gov/geo/samples/GSM109nnn/GSM109820/	GSM109820	300109820
endometrium 642	Homo sapiens	endometrium	control	GPL570	GSE4888 Dataset	ftp://ftp.ncbi.nlm.nih.gov/geo/samples/GSM109nnn/GSM109819/	GSM109819	300109819
endometrium 421	Homo sapiens	endometrium	control	GPL570	GSE4888 Dataset	ftp://ftp.ncbi.nlm.nih.gov/geo/samples/GSM109nnn/GSM109818/	GSM109818	300109818
endometrium M169	Homo sapiens	endometrium	control	GPL570	GSE4888 Dataset	ftp://ftp.ncbi.nlm.nih.gov/geo/samples/GSM109nnn/GSM109816/	GSM109816	300109816
endometrium M165	Homo sapiens	endometrium	control	GPL570	GSE4888 Dataset	ftp://ftp.ncbi.nlm.nih.gov/geo/samples/GSM109nnn/GSM109815/	GSM109815	300109815
endometrium 598	Homo sapiens	endometrium	control	GPL570	GSE4888 Dataset	ftp://ftp.ncbi.nlm.nih.gov/geo/samples/GSM109nnn/GSM109814/	GSM109814	300109814
eutopic endometrium from patients without endometriosis, biological rep5	Homo sapiens	endometrium	control	GPL570	GSE7846 Dataset	ftp://ftp.ncbi.nlm.nih.gov/geo/samples/GSM190nnn/GSM190404/	GSM190404	300190404
eutopic endometrium from patients without endometriosis, biological rep4	Homo sapiens	endometrium	control	GPL570	GSE7846 Dataset	ftp://ftp.ncbi.nlm.nih.gov/geo/samples/GSM190nnn/GSM190403/	GSM190403	300190403
eutopic endometrium from patients without endometriosis, biological rep3	Homo sapiens	endometrium	control	GPL570	GSE7846 Dataset	ftp://ftp.ncbi.nlm.nih.gov/geo/samples/GSM190nnn/GSM190402/	GSM190402	300190402
eutopic endometrium from patients without endometriosis, biological rep2	Homo sapiens	endometrium	control	GPL570	GSE7846 Dataset	ftp://ftp.ncbi.nlm.nih.gov/geo/samples/GSM190nnn/GSM190401/	GSM190401	300190401
eutopic endometrium from patients without endometriosis, biological rep1	Homo sapiens	endometrium	control	GPL570	GSE7846 Dataset	ftp://ftp.ncbi.nlm.nih.gov/geo/samples/GSM190nnn/GSM190400/	GSM190400	300190400
Endometrium in control conditioned medium for 12 hours TCM-11	Homo sapiens	endometrium	control	GPL570	GSE5809 Dataset	ftp://ftp.ncbi.nlm.nih.gov/geo/samples/GSM136nnn/GSM136133/	GSM136133	300136133
Endometrium in control conditioned medium for 12 hours TCM-9	Homo sapiens	endometrium	control	GPL570	GSE5809 Dataset	ftp://ftp.ncbi.nlm.nih.gov/geo/samples/GSM136nnn/GSM136132/	GSM136132	300136132
Endometrium in control conditioned medium for 3 hours TCM-5	Homo sapiens	endometrium	control	GPL570	GSE5809 Dataset	ftp://ftp.ncbi.nlm.nih.gov/geo/samples/GSM136nnn/GSM136129/	GSM136129	300136129
Endometrium control 0 hours TCM-13	Homo sapiens	endometrium	control	GPL570	GSE5809 Dataset	ftp://ftp.ncbi.nlm.nih.gov/geo/samples/GSM136nnn/GSM136128/	GSM136128	300136128
Endometrium control 0 hours TCM-3	Homo sapiens	endometrium	control	GPL570	GSE5809 Dataset	ftp://ftp.ncbi.nlm.nih.gov/geo/samples/GSM136nnn/GSM136126/	GSM136126	300136126
A893_21	Homo sapiens	endometrium	control	GPL570	GSE29981	ftp://ftp.ncbi.nlm.nih.gov/geo/samples/GSM742nnn/GSM742080/	GSM742080	300742080
A893_20	Homo sapiens	endometrium	control	GPL570	GSE29981	ftp://ftp.ncbi.nlm.nih.gov/geo/samples/GSM742nnn/GSM742079/	GSM742079	300742079
A893_19	Homo sapiens	endometrium	control	GPL570	GSE29981	ftp://ftp.ncbi.nlm.nih.gov/geo/samples/GSM742nnn/GSM742078/	GSM742078	300742078
A893_17	Homo sapiens	endometrium	control	GPL570	GSE29981	ftp://ftp.ncbi.nlm.nih.gov/geo/samples/GSM742nnn/GSM742076/	GSM742076	300742076
A893_14	Homo sapiens	endometrium	control	GPL570	GSE29981	ftp://ftp.ncbi.nlm.nih.gov/geo/samples/GSM742nnn/GSM742073/	GSM742073	300742073
A893_11	Homo sapiens	endometrium	control	GPL570	GSE29981	ftp://ftp.ncbi.nlm.nih.gov/geo/samples/GSM742nnn/GSM742070/	GSM742070	300742070
A893_10	Homo sapiens	endometrium	control	GPL570	GSE29981	ftp://ftp.ncbi.nlm.nih.gov/geo/samples/GSM742nnn/GSM742069/	GSM742069	300742069
A893_07	Homo sapiens	endometrium	control	GPL570	GSE29981	ftp://ftp.ncbi.nlm.nih.gov/geo/samples/GSM742nnn/GSM742067/	GSM742067	300742067
A893_06	Homo sapiens	endometrium	control	GPL570	GSE29981	ftp://ftp.ncbi.nlm.nih.gov/geo/samples/GSM742nnn/GSM742065/	GSM742065	300742065
A893_04	Homo sapiens	endometrium	control	GPL570	GSE29981	ftp://ftp.ncbi.nlm.nih.gov/geo/samples/GSM742nnn/GSM742061/	GSM742061	300742061
A893_03	Homo sapiens	endometrium	control	GPL570	GSE29981	ftp://ftp.ncbi.nlm.nih.gov/geo/samples/GSM742nnn/GSM742058/	GSM742058	300742058
A893_01	Homo sapiens	endometrium	control	GPL570	GSE29981	ftp://ftp.ncbi.nlm.nih.gov/geo/samples/GSM742nnn/GSM742055/	GSM742055	300742055
endometrium_3	Homo sapiens	endometrium	control	GPL570	GSE3526	ftp://ftp.ncbi.nlm.nih.gov/geo/samples/GSM80nnn/GSM80685/	GSM80685	300080685
endometrium_9	Homo sapiens	endometrium	control	GPL570	GSE3526	ftp://ftp.ncbi.nlm.nih.gov/geo/samples/GSM80nnn/GSM80673/	GSM80673	300080673
Endometrium-Normal 10	Homo sapiens	endometrium	control	GPL570	GSE7305 Dataset	ftp://ftp.ncbi.nlm.nih.gov/geo/samples/GSM175nnn/GSM175785/	GSM175785	300175785
Endometrium-Normal 7	Homo sapiens	endometrium	control	GPL570	GSE7305 Dataset	ftp://ftp.ncbi.nlm.nih.gov/geo/samples/GSM175nnn/GSM175782/	GSM175782	300175782
Endometrium-Normal 5	Homo sapiens	endometrium	control	GPL570	GSE7305 Dataset	ftp://ftp.ncbi.nlm.nih.gov/geo/samples/GSM175nnn/GSM175780/	GSM175780	300175780
Endometrium-Normal 3	Homo sapiens	endometrium	control	GPL570	GSE7305 Dataset	ftp://ftp.ncbi.nlm.nih.gov/geo/samples/GSM175nnn/GSM175778/	GSM175778	300175778
Endometrium-Normal 2	Homo sapiens	endometrium	control	GPL570	GSE7305 Dataset	ftp://ftp.ncbi.nlm.nih.gov/geo/samples/GSM175nnn/GSM175777/	GSM175777	300175777
endometrium 407	Homo sapiens	Endometrium	control	GPL570	GSE4888 Dataset	ftp://ftp.ncbi.nlm.nih.gov/geo/samples/GSM109nnn/GSM109840/	GSM109840	300109840
endometrium 614	Homo sapiens	Endometrium	control	GPL570	GSE4888 Dataset	ftp://ftp.ncbi.nlm.nih.gov/geo/samples/GSM109nnn/GSM109838/	GSM109838	300109838
endometrium 576	Homo sapiens	Endometrium	control	GPL570	GSE4888 Dataset	ftp://ftp.ncbi.nlm.nih.gov/geo/samples/GSM109nnn/GSM109837/	GSM109837	300109837
endometrium 449	Homo sapiens	Endometrium	control	GPL570	GSE4888 Dataset	ftp://ftp.ncbi.nlm.nih.gov/geo/samples/GSM109nnn/GSM109835/	GSM109835	300109835
endometrium 442	Homo sapiens	Endometrium	control	GPL570	GSE4888 Dataset	ftp://ftp.ncbi.nlm.nih.gov/geo/samples/GSM109nnn/GSM109834/	GSM109834	300109834
endometrium 648	Homo sapiens	Endometrium	control	GPL570	GSE4888 Dataset	ftp://ftp.ncbi.nlm.nih.gov/geo/samples/GSM109nnn/GSM109833/	GSM109833	300109833
endometrium 494	Homo sapiens	Endometrium	control	GPL570	GSE4888 Dataset	ftp://ftp.ncbi.nlm.nih.gov/geo/samples/GSM109nnn/GSM109832/	GSM109832	300109832
endometrium M163	Homo sapiens	Endometrium	control	GPL570	GSE4888 Dataset	ftp://ftp.ncbi.nlm.nih.gov/geo/samples/GSM109nnn/GSM109831/	GSM109831	300109831
endometrium M153	Homo sapiens	Endometrium	control	GPL570	GSE4888 Dataset	ftp://ftp.ncbi.nlm.nih.gov/geo/samples/GSM109nnn/GSM109829/	GSM109829	300109829
endometrium G98A	Homo sapiens	Endometrium	control	GPL570	GSE4888 Dataset	ftp://ftp.ncbi.nlm.nih.gov/geo/samples/GSM109nnn/GSM109828/	GSM109828	300109828
endometrium 626	Homo sapiens	Endometrium	control	GPL570	GSE4888 Dataset	ftp://ftp.ncbi.nlm.nih.gov/geo/samples/GSM109nnn/GSM109826/	GSM109826	300109826
endometrium 617	Homo sapiens	Endometrium	control	GPL570	GSE4888 Dataset	ftp://ftp.ncbi.nlm.nih.gov/geo/samples/GSM109nnn/GSM109825/	GSM109825	300109825
endometrium 610	Homo sapiens	Endometrium	control	GPL570	GSE4888 Dataset	ftp://ftp.ncbi.nlm.nih.gov/geo/samples/GSM109nnn/GSM109824/	GSM109824	300109824
endometrium 664	Homo sapiens	Endometrium	control	GPL570	GSE4888 Dataset	ftp://ftp.ncbi.nlm.nih.gov/geo/samples/GSM109nnn/GSM109822/	GSM109822	300109822
endometrium 650	Homo sapiens	Endometrium	control	GPL570	GSE4888 Dataset	ftp://ftp.ncbi.nlm.nih.gov/geo/samples/GSM109nnn/GSM109821/	GSM109821	300109821
endometrium 421	Homo sapiens	Endometrium	control	GPL570	GSE4888 Dataset	ftp://ftp.ncbi.nlm.nih.gov/geo/samples/GSM109nnn/GSM109818/	GSM109818	300109818
endometrium M182	Homo sapiens	Endometrium	control	GPL570	GSE4888 Dataset	ftp://ftp.ncbi.nlm.nih.gov/geo/samples/GSM109nnn/GSM109817/	GSM109817	300109817
endometrium M169	Homo sapiens	Endometrium	control	GPL570	GSE4888 Dataset	ftp://ftp.ncbi.nlm.nih.gov/geo/samples/GSM109nnn/GSM109816/	GSM109816	300109816
endometrium M165	Homo sapiens	Endometrium	control	GPL570	GSE4888 Dataset	ftp://ftp.ncbi.nlm.nih.gov/geo/samples/GSM109nnn/GSM109815/	GSM109815	300109815
MSE_N_M163	Homo sapiens	Endometrium	control	GPL570	GSE6364 Dataset	ftp://ftp.ncbi.nlm.nih.gov/geo/samples/GSM150nnn/GSM150227/	GSM150227	300150227
MSE_N_M153	Homo sapiens	Endometrium	control	GPL570	GSE6364 Dataset	ftp://ftp.ncbi.nlm.nih.gov/geo/samples/GSM150nnn/GSM150225/	GSM150225	300150225
MSE_N_626	Homo sapiens	Endometrium	control	GPL570	GSE6364 Dataset	ftp://ftp.ncbi.nlm.nih.gov/geo/samples/GSM150nnn/GSM150222/	GSM150222	300150222
MSE_N_610	Homo sapiens	Endometrium	control	GPL570	GSE6364 Dataset	ftp://ftp.ncbi.nlm.nih.gov/geo/samples/GSM150nnn/GSM150220/	GSM150220	300150220
ESE_N_664	Homo sapiens	Endometrium	control	GPL570	GSE6364 Dataset	ftp://ftp.ncbi.nlm.nih.gov/geo/samples/GSM150nnn/GSM150210/	GSM150210	300150210
