# Supplementary material for: Discovering the Deregulated Molecular Functions Involved in Malignant Transformation of Endometriosis to Endometriosis-Associated Ovarian Carcinoma Using a Data-Driven, Function-Based Analysis
Source: Int J Mol Sci. 2017 Nov 6;18(11):2345. doi: 10.3390/ijms18112345 (PMC5713314; doi:10.3390/ijms18112345)
Supplement: Supplementary file 1 [file ijms-18-02345-s001.zip › Table S2.xlsx]

## Sheet: 工作表1
ENDOMETRIOSIS	P VALUE	CLEAR CELL CA	P VALUE	ENDOMETRIOID CA	P VALUE
SYMPORTER ACTIVITY	3.4361e-24	RHO GUANYL NUCLEOTIDE EXCHANGE FACTOR ACTIVITY	3.15286e-15	COFACTOR TRANSPORTER ACTIVITY	2.07787e-15
ANION CATION SYMPORTER ACTIVITY	9.26635e-23	COFACTOR TRANSPORT	3.8155e-15	CARBOHYDRATE BIOSYNTHETIC PROCESS	3.61214e-14
SECONDARY ACTIVE TRANSMEMBRANE TRANSPORTER ACTIVITY	1.96633e-22	INOSITOL OR PHOSPHATIDYLINOSITOL PHOSPHATASE ACTIVITY	2.29292e-14	REGULATION OF VIRAL REPRODUCTION	3.61214e-14
HYDROGEN ION TRANSMEMBRANE TRANSPORTER ACTIVITY	9.09599e-22	REGULATION OF VIRAL REPRODUCTION	2.29292e-14	SECRETIN LIKE RECEPTOR ACTIVITY	3.61214e-14
GOLGI STACK	1.05419e-21	SMALL CONJUGATING PROTEIN BINDING	2.71956e-14	COENZYME BINDING	5.15209e-14
MONOVALENT INORGANIC CATION TRANSMEMBRANE TRANSPORTER ACTIVITY	1.05419e-21	STEROID HORMONE RECEPTOR BINDING	2.71956e-14	COFACTOR BINDING	2.2638e-13
PHOSPHATE TRANSMEMBRANE TRANSPORTER ACTIVITY	3.02162e-21	UBIQUITIN BINDING	2.71956e-14	SULFOTRANSFERASE ACTIVITY	2.92329e-13
CYTOCHROME C OXIDASE ACTIVITY	4.99791e-21	VITAMIN TRANSPORT	5.0756e-14	CALCIUM CHANNEL ACTIVITY	5.14422e-13
LATE ENDOSOME	1.71509e-20	HISTONE DEACETYLASE BINDING	1.68264e-13	CALCIUM INDEPENDENT CELL CELL ADHESION	8.94288e-13
MAP KINASE KINASE KINASE ACTIVITY	2.63902e-20	PROTEIN TYROSINE KINASE ACTIVITY	2.31985e-13	TRANSFERASE ACTIVITY TRANSFERRING SULFUR CONTAINING GROUPS	1.488e-12
MONOCARBOXYLIC ACID TRANSMEMBRANE TRANSPORTER ACTIVITY	2.63902e-20	NEGATIVE REGULATION OF CELLULAR COMPONENT ORGANIZATION AND BIOGENESIS	4.25192e-13	INOSITOL OR PHOSPHATIDYLINOSITOL PHOSPHATASE ACTIVITY	2.4991e-12
PROTEIN AMINO ACID AUTOPHOSPHORYLATION	2.23522e-19	INSOLUBLE FRACTION	7.95086e-13	RHO GUANYL NUCLEOTIDE EXCHANGE FACTOR ACTIVITY	3.47776e-12
PROTEIN AUTOPROCESSING	2.23522e-19	CARBOHYDRATE BIOSYNTHETIC PROCESS	9.3709e-13	COFACTOR TRANSPORT	7.28025e-12
ACTIVATION OF IMMUNE RESPONSE	2.65832e-19	TRANSMEMBRANE RECEPTOR PROTEIN TYROSINE KINASE ACTIVITY	9.3709e-13	OXIDOREDUCTASE ACTIVITY ACTING ON THE ALDEHYDE OR OXO GROUP OF DONORS	9.03285e-12
CARBOXYLIC ACID TRANSMEMBRANE TRANSPORTER ACTIVITY	2.65832e-19	SH3 SH2 ADAPTOR ACTIVITY	1.08512e-12	VITAMIN TRANSPORT	1.13423e-11
CATION TRANSMEMBRANE TRANSPORTER ACTIVITY	2.65832e-19	OXIDOREDUCTASE ACTIVITY ACTING ON THE CH NH GROUP OF DONORS	1.17492e-12	AROMATIC COMPOUND METABOLIC PROCESS	2.28306e-11
ORGANIC ACID TRANSMEMBRANE TRANSPORTER ACTIVITY	2.65832e-19	RAS GUANYL NUCLEOTIDE EXCHANGE FACTOR ACTIVITY	1.6071e-12	STEROL BINDING	3.18459e-11
CARBOHYDRATE TRANSPORT	4.35162e-19	NUCLEOSOME ASSEMBLY	3.21845e-12	KINESIN COMPLEX	4.0611e-11
NUCLEAR SPECK	4.35162e-19	MOLECULAR ADAPTOR ACTIVITY	7.30711e-12	PROTEIN TYROSINE KINASE ACTIVITY	4.78308e-11
NEGATIVE REGULATION OF MYELOID CELL DIFFERENTIATION	5.12363e-19	AROMATIC COMPOUND METABOLIC PROCESS	7.5095e-12	HUMORAL IMMUNE RESPONSE	4.7959e-11
POSITIVE REGULATION OF IMMUNE RESPONSE	1.24847e-18	REGULATION OF MUSCLE CONTRACTION	1.25007e-11	TRANSMEMBRANE RECEPTOR PROTEIN TYROSINE KINASE ACTIVITY	5.26609e-11
GTPASE ACTIVITY	1.87888e-18	TRANSMEMBRANE RECEPTOR PROTEIN KINASE ACTIVITY	1.25007e-11	STEROID HORMONE RECEPTOR BINDING	9.19276e-11
INORGANIC ANION TRANSPORT	1.87888e-18	TRANSFERASE ACTIVITY TRANSFERRING SULFUR CONTAINING GROUPS	1.59894e-11	LIGAND GATED CHANNEL ACTIVITY	1.08566e-10
REGULATION OF PH	1.87888e-18	SARCOMERE	2.24219e-11	ACETYLCHOLINE BINDING	1.76519e-10
SUBSTRATE SPECIFIC TRANSPORTER ACTIVITY	1.87888e-18	HUMORAL IMMUNE RESPONSE	3.79038e-11	MICROTUBULE	1.93904e-10
SUBSTRATE SPECIFIC TRANSMEMBRANE TRANSPORTER ACTIVITY	2.10132e-18	NEGATIVE REGULATION OF CELL PROLIFERATION	4.55484e-11	NUCLEAR HORMONE RECEPTOR BINDING	2.55552e-10
POSITIVE REGULATION OF RESPONSE TO STIMULUS	2.17025e-18	CYTOSOLIC PART	4.66658e-11	COENZYME BIOSYNTHETIC PROCESS	2.79993e-10
INORGANIC ANION TRANSMEMBRANE TRANSPORTER ACTIVITY	3.45855e-18	ISOMERASE ACTIVITY	4.66658e-11	OXIDOREDUCTASE ACTIVITY ACTING ON THE ALDEHYDE OR OXO GROUP OF DONORSNAD OR NADP AS ACCEPTOR	3.03664e-10
HEME BIOSYNTHETIC PROCESS	4.25779e-18	NEUROPEPTIDE SIGNALING PATHWAY	6.60178e-11	TRICARBOXYLIC ACID CYCLE INTERMEDIATE METABOLIC PROCESS	3.03664e-10
REGULATION OF PEPTIDYL TYROSINE PHOSPHORYLATION	4.42651e-18	MICROTUBULE	7.16036e-11	SARCOMERE	3.47492e-10
ION TRANSMEMBRANE TRANSPORTER ACTIVITY	5.10887e-18	AUXILIARY TRANSPORT PROTEIN ACTIVITY	7.68961e-11	G PROTEIN COUPLED RECEPTOR BINDING	3.79673e-10
NEGATIVE REGULATION OF CELL DIFFERENTIATION	5.39292e-18	EMBRYONIC DEVELOPMENT	1.02278e-10	ISOMERASE ACTIVITY	6.15075e-10
CARBOHYDRATE TRANSMEMBRANE TRANSPORTER ACTIVITY	7.38282e-18	OXYGEN BINDING	1.71635e-10	NEUROPEPTIDE BINDING	6.23968e-10
MONOVALENT INORGANIC CATION HOMEOSTASIS	7.88593e-18	CHANNEL REGULATOR ACTIVITY	1.90269e-10	NEUROPEPTIDE RECEPTOR ACTIVITY	6.23968e-10
HEME METABOLIC PROCESS	1.05893e-17	N TERMINAL PROTEIN AMINO ACID MODIFICATION	2.57602e-10	TIGHT JUNCTION	7.31208e-10
SECONDARY METABOLIC PROCESS	1.05893e-17	NEUTRAL AMINO ACID TRANSMEMBRANE TRANSPORTER ACTIVITY	2.79479e-10	APICAL JUNCTION COMPLEX	7.84868e-10
TRANSMEMBRANE TRANSPORTER ACTIVITY	1.05893e-17	MICROTUBULE CYTOSKELETON ORGANIZATION AND BIOGENESIS	2.94778e-10	APICOLATERAL PLASMA MEMBRANE	7.84868e-10
PEPTIDYL TYROSINE PHOSPHORYLATION	1.3082e-17	MYOFIBRIL	3.7682e-10	TUBULIN BINDING	7.84868e-10
PIGMENT METABOLIC PROCESS	1.40987e-17	PROTEIN N TERMINUS BINDING	3.95071e-10	NUCLEAR UBIQUITIN LIGASE COMPLEX	8.64768e-10
PIGMENT BIOSYNTHETIC PROCESS	1.70164e-17	TRANSMEMBRANE RECEPTOR PROTEIN TYROSINE KINASE SIGNALING PATHWAY	4.23225e-10	SUBSTRATE SPECIFIC CHANNEL ACTIVITY	1.03979e-09
IMMUNE EFFECTOR PROCESS	2.09861e-17	CALCIUM CHANNEL ACTIVITY	7.33382e-10	NUCLEOSOME ASSEMBLY	1.38995e-09
SUGAR TRANSMEMBRANE TRANSPORTER ACTIVITY	2.21493e-17	HOMOPHILIC CELL ADHESION	8.49461e-10	AMINE BINDING	1.44297e-09
NUCLEOBASENUCLEOSIDENUCLEOTIDE AND NUCLEIC ACID TRANSPORT	2.24018e-17	CHROMOSOME CONDENSATION	9.10449e-10	GATED CHANNEL ACTIVITY	1.44297e-09
NEUTRAL AMINO ACID TRANSMEMBRANE TRANSPORTER ACTIVITY	3.19106e-17	POSITIVE REGULATION OF CELL CYCLE	9.22036e-10	HISTONE DEACETYLASE BINDING	1.44646e-09
ANION TRANSPORT	3.24279e-17	NEUTRAL AMINO ACID TRANSPORT	9.64199e-10	RAS GUANYL NUCLEOTIDE EXCHANGE FACTOR ACTIVITY	1.44646e-09
EXTERNAL SIDE OF PLASMA MEMBRANE	3.55906e-17	COFACTOR BINDING	1.12209e-09	REGULATION OF MUSCLE CONTRACTION	1.44646e-09
REGULATION OF MYELOID CELL DIFFERENTIATION	3.55906e-17	CALCIUM ION TRANSPORT	1.29791e-09	GLUTAMATE SIGNALING PATHWAY	1.67879e-09
FUCOSYLTRANSFERASE ACTIVITY	4.05012e-17	COFACTOR CATABOLIC PROCESS	1.29791e-09	EMBRYONIC DEVELOPMENT	1.8972e-09
L AMINO ACID TRANSMEMBRANE TRANSPORTER ACTIVITY	5.62326e-17	GENERATION OF A SIGNAL INVOLVED IN CELL CELL SIGNALING	1.29791e-09	SH3 SH2 ADAPTOR ACTIVITY	2.06309e-09
INTERACTION WITH HOST	6.12227e-17	NUCLEAR HORMONE RECEPTOR BINDING	1.29791e-09	SODIUM CHANNEL ACTIVITY	2.08829e-09
ENDOSOME TRANSPORT	6.65464e-17	OXIDOREDUCTASE ACTIVITY ACTING ON SULFUR GROUP OF DONORS	1.29791e-09	CATION CHANNEL ACTIVITY	2.14665e-09
OXYGEN BINDING	6.65464e-17	CHROMATIN ASSEMBLY	1.34721e-09	ION CHANNEL ACTIVITY	2.3848e-09
PORE COMPLEX	6.65464e-17	PROTEIN HETERODIMERIZATION ACTIVITY	1.39246e-09	EPIDERMIS DEVELOPMENT	2.54851e-09
TRANSITION METAL ION TRANSPORT	6.65464e-17	SULFOTRANSFERASE ACTIVITY	1.41834e-09	NEGATIVE REGULATION OF CYTOKINE BIOSYNTHETIC PROCESS	2.914e-09
REGULATION OF IMMUNE RESPONSE	1.19469e-16	POSITIVE REGULATION OF CELL ADHESION	1.42657e-09	G PROTEIN SIGNALING COUPLED TO CYCLIC NUCLEOTIDE SECOND MESSENGER	3.29814e-09
NEUTRAL AMINO ACID TRANSPORT	1.5435e-16	EXTRACELLULAR SPACE	1.49534e-09	AMINO ACID TRANSPORT	3.30529e-09
ION TRANSPORT	1.72219e-16	CATION CHANNEL ACTIVITY	1.49735e-09	NEGATIVE REGULATION OF CELL PROLIFERATION	3.30529e-09
REGULATION OF RESPONSE TO STIMULUS	1.96099e-16	ELECTRON CARRIER ACTIVITY	1.58865e-09	HORMONE RECEPTOR BINDING	3.30815e-09
CELLULAR PROTEIN COMPLEX ASSEMBLY	1.97752e-16	PROTEIN BINDING BRIDGING	1.78427e-09	AUXILIARY TRANSPORT PROTEIN ACTIVITY	3.46468e-09
PEPTIDYL TYROSINE MODIFICATION	2.25715e-16	NEUROPEPTIDE BINDING	1.80039e-09	NEURON PROJECTION	3.46468e-09
ESTABLISHMENT AND OR MAINTENANCE OF CELL POLARITY	3.50601e-16	NEUROPEPTIDE RECEPTOR ACTIVITY	1.80039e-09	TRANSMEMBRANE RECEPTOR PROTEIN KINASE ACTIVITY	3.46468e-09
STRUCTURAL CONSTITUENT OF RIBOSOME	3.56143e-16	SKELETAL DEVELOPMENT	1.80039e-09	DOUBLE STRANDED DNA BINDING	3.55836e-09
COFACTOR BIOSYNTHETIC PROCESS	3.56622e-16	POSITIVE REGULATION OF SECRETION	1.829e-09	MOLECULAR ADAPTOR ACTIVITY	3.55836e-09
NF KAPPAB BINDING	3.77122e-16	NEURITE DEVELOPMENT	1.94441e-09	OXYGEN AND REACTIVE OXYGEN SPECIES METABOLIC PROCESS	3.66554e-09
RESPIRATORY GASEOUS EXCHANGE	4.58596e-16	GLUCOSE CATABOLIC PROCESS	2.04824e-09	BASEMENT MEMBRANE	4.04911e-09
CARBOXYLIC ACID TRANSPORT	5.31649e-16	STEROL BINDING	2.06127e-09	REGULATION OF CYCLIN DEPENDENT PROTEIN KINASE ACTIVITY	4.346e-09
INORGANIC CATION TRANSMEMBRANE TRANSPORTER ACTIVITY	5.31649e-16	MICROTUBULE ORGANIZING CENTER PART	2.15586e-09	MONOCARBOXYLIC ACID METABOLIC PROCESS	4.89483e-09
ORGANIC ACID TRANSPORT	5.31649e-16	DOUBLE STRANDED DNA BINDING	2.21637e-09	STEROID BINDING	5.06053e-09
HUMORAL IMMUNE RESPONSE	5.69631e-16	CHROMATIN ASSEMBLY OR DISASSEMBLY	2.393e-09	NEUROTRANSMITTER BINDING	5.58679e-09
REGULATION OF IMMUNE SYSTEM PROCESS	5.71847e-16	DAMAGED DNA BINDING	2.45015e-09	NEUTRAL AMINO ACID TRANSMEMBRANE TRANSPORTER ACTIVITY	5.58679e-09
AMINO ACID TRANSMEMBRANE TRANSPORTER ACTIVITY	6.95929e-16	KINESIN COMPLEX	2.45015e-09	NEGATIVE REGULATION OF CELLULAR COMPONENT ORGANIZATION AND BIOGENESIS	5.78033e-09
GTP BINDING	7.3406e-16	MITOCHONDRIAL RESPIRATORY CHAIN	2.45015e-09	VITAMIN METABOLIC PROCESS	6.82395e-09
GUANYL NUCLEOTIDE BINDING	7.3406e-16	SYNAPTIC TRANSMISSION	2.45015e-09	HOMOPHILIC CELL ADHESION	7.50725e-09
VACUOLAR MEMBRANE	7.49198e-16	INNATE IMMUNE RESPONSE	2.71241e-09	CHANNEL REGULATOR ACTIVITY	7.5388e-09
ACUTE INFLAMMATORY RESPONSE	7.50613e-16	TRANSMISSION OF NERVE IMPULSE	2.71241e-09	INTRA GOLGI VESICLE MEDIATED TRANSPORT	7.5388e-09
VIRAL INFECTIOUS CYCLE	8.27459e-16	LIGAND GATED CHANNEL ACTIVITY	3.49576e-09	CHAPERONE BINDING	9.83672e-09
REGULATION OF PHOSPHORYLATION	8.91485e-16	ION CHANNEL ACTIVITY	4.22547e-09	CELLULAR CARBOHYDRATE METABOLIC PROCESS	1.0051e-08
ACTIVE TRANSMEMBRANE TRANSPORTER ACTIVITY	9.90091e-16	GLUCOSE METABOLIC PROCESS	4.46619e-09	HORMONE ACTIVITY	1.0051e-08
TRANSPORT VESICLE	9.90091e-16	INWARD RECTIFIER POTASSIUM CHANNEL ACTIVITY	4.50483e-09	VOLTAGE GATED CALCIUM CHANNEL COMPLEX	1.0051e-08
MITOCHONDRIAL RESPIRATORY CHAIN	1.1621e-15	GLUTAMATE SIGNALING PATHWAY	4.88765e-09	CYCLIC NUCLEOTIDE MEDIATED SIGNALING	1.02453e-08
ACTIN FILAMENT BASED MOVEMENT	1.16504e-15	EXTRACELLULAR REGION PART	5.31418e-09	ORGANIC ANION TRANSMEMBRANE TRANSPORTER ACTIVITY	1.03131e-08
VIRAL REPRODUCTIVE PROCESS	1.27372e-15	HORMONE ACTIVITY	5.43545e-09	ANION TRANSMEMBRANE TRANSPORTER ACTIVITY	1.10439e-08
LIPID RAFT	1.33632e-15	OXIDOREDUCTASE ACTIVITY ACTING ON CH OH GROUP OF DONORS	5.95052e-09	CONTRACTILE FIBER PART	1.14657e-08
MONOSACCHARIDE TRANSMEMBRANE TRANSPORTER ACTIVITY	1.40719e-15	SUBSTRATE SPECIFIC CHANNEL ACTIVITY	6.22402e-09	CELL MIGRATION	1.34091e-08
PHOSPHOINOSITIDE BIOSYNTHETIC PROCESS	2.22764e-15	IONOTROPIC GLUTAMATE RECEPTOR ACTIVITY	6.38752e-09	MICROTUBULE CYTOSKELETON ORGANIZATION AND BIOGENESIS	1.35155e-08
REGULATION OF PROTEIN AMINO ACID PHOSPHORYLATION	2.22764e-15	NEUROTRANSMITTER BINDING	7.63415e-09	CONTRACTILE FIBER	1.50112e-08
TRANSFERASE ACTIVITY TRANSFERRING HEXOSYL GROUPS	2.75846e-15	AMINE RECEPTOR ACTIVITY	8.92941e-09	ECTODERM DEVELOPMENT	1.66879e-08
CYTOSKELETON DEPENDENT INTRACELLULAR TRANSPORT	3.66593e-15	GATED CHANNEL ACTIVITY	9.1505e-09	CYTOSOLIC PART	1.69912e-08
POSITIVE REGULATION OF PEPTIDYL TYROSINE PHOSPHORYLATION	3.83628e-15	COENZYME BIOSYNTHETIC PROCESS	1.00311e-08	PROTEOGLYCAN BIOSYNTHETIC PROCESS	1.7138e-08
RHO GTPASE ACTIVATOR ACTIVITY	3.98271e-15	NEURON DEVELOPMENT	1.00311e-08	MONOOXYGENASE ACTIVITY	1.86783e-08
ACTIVATION OF JNK ACTIVITY	4.1182e-15	AXON GUIDANCE	1.06044e-08	OXIDOREDUCTASE ACTIVITY ACTING ON CH OH GROUP OF DONORS	1.97755e-08
REGULATION OF ENDOTHELIAL CELL PROLIFERATION	4.52327e-15	NEGATIVE REGULATION OF CYTOSKELETON ORGANIZATION AND BIOGENESIS	1.07855e-08	GENERATION OF A SIGNAL INVOLVED IN CELL CELL SIGNALING	2.26059e-08
ACTIVATION OF NF KAPPAB TRANSCRIPTION FACTOR	4.6906e-15	INSULIN LIKE GROWTH FACTOR RECEPTOR BINDING	1.10421e-08	PROTEIN BINDING BRIDGING	2.35476e-08
CATION TRANSPORT	4.6906e-15	EXTRACELLULAR MATRIX STRUCTURAL CONSTITUENT	1.21791e-08	CARBOXYLIC ACID TRANSPORT	2.42892e-08
PEROXISOME ORGANIZATION AND BIOGENESIS	5.3885e-15	HORMONE METABOLIC PROCESS	1.21791e-08	ORGANIC ACID TRANSPORT	2.42892e-08
MEMBRANE FRACTION	5.72098e-15	RUFFLE	1.30731e-08	EXTRACELLULAR MATRIX PART	2.86277e-08
HETEROCYCLE METABOLIC PROCESS	6.04732e-15	CONTRACTILE FIBER	1.83276e-08	MYOFIBRIL	2.86277e-08
HYDROLASE ACTIVITY ACTING ON ACID ANHYDRIDES	6.0908e-15	HORMONE RECEPTOR BINDING	1.88913e-08	COFACTOR CATABOLIC PROCESS	3.00278e-08
PYROPHOSPHATASE ACTIVITY	6.62871e-15	STEROID BINDING	2.84223e-08	MEDIATOR COMPLEX	3.82425e-08
CYSTEINE TYPE ENDOPEPTIDASE ACTIVITY	7.15837e-15	CELLULAR MORPHOGENESIS DURING DIFFERENTIATION	2.92453e-08	CHLORIDE CHANNEL ACTIVITY	3.88709e-08
REGULATION OF JNK ACTIVITY	7.71882e-15	CELLULAR CARBOHYDRATE METABOLIC PROCESS	2.9402e-08	NEGATIVE REGULATION OF CYTOSKELETON ORGANIZATION AND BIOGENESIS	3.94684e-08
MITOCHONDRIAL MEMBRANE	7.76936e-15	ANTIOXIDANT ACTIVITY	3.07609e-08	NEUROTRANSMITTER RECEPTOR ACTIVITY	3.94684e-08
VACUOLAR PART	8.21163e-15	CELLULAR RESPIRATION	3.07609e-08	CELL CELL ADHESION	4.13149e-08
ANION TRANSMEMBRANE TRANSPORTER ACTIVITY	1.04657e-14	OXIDOREDUCTASE ACTIVITY GO 0016616	3.11494e-08	AMINO ACID TRANSMEMBRANE TRANSPORTER ACTIVITY	4.21261e-08
POSITIVE REGULATION OF I KAPPAB KINASE NF KAPPAB CASCADE	1.07559e-14	GLYCOSAMINOGLYCAN BINDING	3.24277e-08	ACUTE INFLAMMATORY RESPONSE	4.53272e-08
POSITIVE REGULATION OF JNK ACTIVITY	1.36516e-14	G PROTEIN SIGNALING COUPLED TO CYCLIC NUCLEOTIDE SECOND MESSENGER	3.77916e-08	PURINE RIBONUCLEOTIDE METABOLIC PROCESS	4.57401e-08
FATTY ACID METABOLIC PROCESS	1.4063e-14	LIPASE ACTIVITY	3.77916e-08	SPERMATID DEVELOPMENT	4.69315e-08
POSITIVE REGULATION OF SIGNAL TRANSDUCTION	1.4063e-14	CONTRACTILE FIBER PART	3.93326e-08	NICOTINIC ACETYLCHOLINE ACTIVATED CATION SELECTIVE CHANNEL ACTIVITY	4.93037e-08
REGULATION OF I KAPPAB KINASE NF KAPPAB CASCADE	1.4063e-14	EXOPEPTIDASE ACTIVITY	3.93326e-08	NICOTINIC ACETYLCHOLINE GATED RECEPTOR CHANNEL COMPLEX	4.93037e-08
SOLUTE SODIUM SYMPORTER ACTIVITY	1.42467e-14	HETEROCYCLE METABOLIC PROCESS	3.93326e-08	TRANSMISSION OF NERVE IMPULSE	5.44483e-08
METAL ION TRANSPORT	1.46524e-14	REGULATION OF GTPASE ACTIVITY	3.93326e-08	OXIDOREDUCTASE ACTIVITY GO 0016616	5.57555e-08
COFACTOR METABOLIC PROCESS	1.62594e-14	AEROBIC RESPIRATION	3.94837e-08	EXTRINSIC TO MEMBRANE	5.60487e-08
B CELL DIFFERENTIATION	1.97667e-14	OXIDOREDUCTASE ACTIVITY ACTING ON THE ALDEHYDE OR OXO GROUP OF DONORS	4.42699e-08	ORGANIC ACID METABOLIC PROCESS	5.63374e-08
PROTEIN PROCESSING	2.11357e-14	POLYSACCHARIDE BINDING	4.42699e-08	SPERMATID DIFFERENTIATION	5.66419e-08
MITOCHONDRIAL ENVELOPE	2.33031e-14	TRANSCRIPTION COREPRESSOR ACTIVITY	4.57308e-08	ADP BINDING	5.8542e-08
TUBULIN BINDING	2.33031e-14	PHOSPHOLIPASE ACTIVITY	4.7211e-08	STRUCTURAL CONSTITUENT OF MUSCLE	6.11892e-08
APOPTOTIC MITOCHONDRIAL CHANGES	2.4246e-14	ACETYLGLUCOSAMINYLTRANSFERASE ACTIVITY	4.86863e-08	POSITIVE REGULATION OF SECRETION	7.3962e-08
TRANSCRIPTION COREPRESSOR ACTIVITY	2.61469e-14	TUBULIN BINDING	5.05158e-08	CARBOXYLIC ACID METABOLIC PROCESS	8.02773e-08
RAS GTPASE ACTIVATOR ACTIVITY	2.68852e-14	COENZYME BINDING	5.15476e-08	ANION CHANNEL ACTIVITY	8.2815e-08
REGULATION OF G PROTEIN COUPLED RECEPTOR PROTEIN SIGNALING PATHWAY	2.78418e-14	NEUROTRANSMITTER RECEPTOR ACTIVITY	5.15476e-08	SYNAPTIC TRANSMISSION	8.82631e-08
SPECIFIC TRANSCRIPTIONAL REPRESSOR ACTIVITY	3.76331e-14	REGULATION OF CYCLIN DEPENDENT PROTEIN KINASE ACTIVITY	5.67399e-08	REGULATION OF HEART CONTRACTION	8.97922e-08
EXCRETION	3.76986e-14	CELL MIGRATION	5.68818e-08	AXON GUIDANCE	9.0691e-08
MYELOID CELL DIFFERENTIATION	3.79689e-14	VOLTAGE GATED POTASSIUM CHANNEL COMPLEX	5.83036e-08	ION TRANSPORT	1.00434e-07
NUCLEAR MEMBRANE	3.79689e-14	ALCOHOL METABOLIC PROCESS	5.89854e-08	PHOSPHORIC MONOESTER HYDROLASE ACTIVITY	1.04847e-07
POSITIVE REGULATION OF IMMUNE SYSTEM PROCESS	3.79689e-14	CYCLIC NUCLEOTIDE MEDIATED SIGNALING	6.43716e-08	RESPONSE TO STEROID HORMONE STIMULUS	1.06673e-07
VACUOLE	3.79689e-14	INSULIN RECEPTOR SIGNALING PATHWAY	6.56938e-08	AMINE TRANSPORT	1.10545e-07
LIGASE ACTIVITY	3.90206e-14	MICROTUBULE POLYMERIZATION OR DEPOLYMERIZATION	6.7816e-08	ELECTRON CARRIER ACTIVITY	1.10545e-07
REGULATION OF PROTEIN MODIFICATION PROCESS	3.90336e-14	OXIDOREDUCTASE ACTIVITY	6.79523e-08	MYELOID LEUKOCYTE DIFFERENTIATION	1.10545e-07
NUCLEOSIDE TRIPHOSPHATASE ACTIVITY	3.93294e-14	AMINE METABOLIC PROCESS	7.03712e-08	AMINE METABOLIC PROCESS	1.13549e-07
ANTIPORTER ACTIVITY	3.94224e-14	STRUCTURE SPECIFIC DNA BINDING	7.08255e-08	NEUTRAL AMINO ACID TRANSPORT	1.31835e-07
POSITIVE REGULATION OF MAP KINASE ACTIVITY	3.94756e-14	G1 S TRANSITION OF MITOTIC CELL CYCLE	7.08859e-08	INNATE IMMUNE RESPONSE	1.32286e-07
I KAPPAB KINASE NF KAPPAB CASCADE	4.11658e-14	EPIDERMIS DEVELOPMENT	7.17523e-08	CYTOKINE ACTIVITY	1.46618e-07
CATION HOMEOSTASIS	4.27772e-14	STEROID METABOLIC PROCESS	7.62151e-08	REGULATION OF BODY FLUID LEVELS	1.55559e-07
MONOCARBOXYLIC ACID METABOLIC PROCESS	4.27772e-14	MUSCLE CELL DIFFERENTIATION	7.63954e-08	METAL ION TRANSMEMBRANE TRANSPORTER ACTIVITY	1.70909e-07
POSITIVE REGULATION OF TRANSCRIPTION FACTOR ACTIVITY	4.27772e-14	ADP BINDING	8.02949e-08	CALCIUM ION TRANSPORT	1.72134e-07
RNA EXPORT FROM NUCLEUS	4.27772e-14	OXYGEN AND REACTIVE OXYGEN SPECIES METABOLIC PROCESS	8.21309e-08	SMALL CONJUGATING PROTEIN BINDING	1.76439e-07
MITOCHONDRIAL PART	4.3494e-14	EXTRINSIC TO MEMBRANE	8.90903e-08	UBIQUITIN BINDING	1.76439e-07
MITOCHONDRIAL MEMBRANE PART	4.4065e-14	HORMONE SECRETION	9.62084e-08	RECEPTOR BINDING	1.99513e-07
IMMUNE SYSTEM PROCESS	4.70036e-14	BASEMENT MEMBRANE	9.96802e-08	G PROTEIN SIGNALING COUPLED TO CAMP NUCLEOTIDE SECOND MESSENGER	2.06356e-07
INTEGRAL TO PLASMA MEMBRANE	4.70834e-14	REGULATION OF SECRETION	1.25357e-07	RIBONUCLEOTIDE METABOLIC PROCESS	2.58765e-07
INTRINSIC TO MEMBRANE	4.70834e-14	CELL CELL SIGNALING	1.44772e-07	NUCLEOTIDE KINASE ACTIVITY	2.81226e-07
INTRINSIC TO PLASMA MEMBRANE	4.70834e-14	CELL CORTEX	1.44772e-07	UBIQUITIN CYCLE	2.94685e-07
OUTER MEMBRANE	5.02548e-14	ENZYME LINKED RECEPTOR PROTEIN SIGNALING PATHWAY	1.44772e-07	DI TRI VALENT INORGANIC CATION TRANSPORT	2.96608e-07
TRANSPORT	5.08837e-14	TRANSCRIPTION COFACTOR ACTIVITY	1.46224e-07	EXOPEPTIDASE ACTIVITY	2.97804e-07
INTEGRAL TO MEMBRANE	5.28987e-14	PROTEIN DNA COMPLEX ASSEMBLY	1.48692e-07	MICROTUBULE BINDING	2.97804e-07
PLASMA MEMBRANE PART	5.37514e-14	CHAPERONE BINDING	1.50215e-07	TRANSMEMBRANE TRANSPORTER ACTIVITY	3.12424e-07
NEGATIVE REGULATION OF RNA METABOLIC PROCESS	6.33221e-14	REGULATION OF CELL PROLIFERATION	1.54491e-07	CAMP MEDIATED SIGNALING	3.12647e-07
IMMUNE RESPONSE	6.36456e-14	ION TRANSPORT	1.61618e-07	G PROTEIN COUPLED RECEPTOR ACTIVITY	3.18502e-07
ESTABLISHMENT OF LOCALIZATION	6.46799e-14	RECEPTOR BINDING	1.61618e-07	SEROTONIN RECEPTOR ACTIVITY	3.31344e-07
CELL FRACTION	6.57075e-14	PROTEIN C TERMINUS BINDING	1.75721e-07	OLIGOSACCHARIDE METABOLIC PROCESS	3.91441e-07
TRANSITION METAL ION TRANSMEMBRANE TRANSPORTER ACTIVITY	6.57075e-14	G PROTEIN COUPLED RECEPTOR PROTEIN SIGNALING PATHWAY	1.76288e-07	INTRINSIC TO PLASMA MEMBRANE	4.12146e-07
ACTIVATION OF PROTEIN KINASE ACTIVITY	7.3636e-14	G PROTEIN COUPLED RECEPTOR BINDING	1.79228e-07	INTERCELLULAR JUNCTION	4.22531e-07
ENDOCYTIC VESICLE	7.36685e-14	PHOSPHOLIPASE C ACTIVITY	1.79228e-07	POLYSACCHARIDE METABOLIC PROCESS	4.24303e-07
MACROMOLECULE BIOSYNTHETIC PROCESS	7.59254e-14	NEURON PROJECTION	1.83167e-07	G PROTEIN COUPLED RECEPTOR PROTEIN SIGNALING PATHWAY	4.2507e-07
MEMBRANE PART	7.63045e-14	MICROTUBULE MOTOR ACTIVITY	1.96499e-07	REGULATION OF SECRETION	4.2507e-07
MULTI ORGANISM PROCESS	7.75226e-14	NITROGEN COMPOUND METABOLIC PROCESS	1.96499e-07	CELL CELL SIGNALING	4.33525e-07
GLYCEROPHOSPHOLIPID BIOSYNTHETIC PROCESS	8.15381e-14	DNA PACKAGING	2.07498e-07	PROTEIN N TERMINUS BINDING	4.33525e-07
NEGATIVE REGULATION OF TRANSCRIPTION DNA DEPENDENT	8.16174e-14	NEURON DIFFERENTIATION	2.08588e-07	SUBSTRATE SPECIFIC TRANSMEMBRANE TRANSPORTER ACTIVITY	4.35104e-07
POSITIVE REGULATION OF PROTEIN AMINO ACID PHOSPHORYLATION	8.16174e-14	REGULATION OF CELLULAR COMPONENT ORGANIZATION AND BIOGENESIS	2.09344e-07	UBIQUITIN LIGASE COMPLEX	4.35104e-07
TRANSCRIPTION REPRESSOR ACTIVITY	8.18454e-14	MONOOXYGENASE ACTIVITY	2.66351e-07	CELL JUNCTION	4.46135e-07
ORGANELLE OUTER MEMBRANE	8.4413e-14	NEUROGENESIS	2.66351e-07	INTEGRAL TO PLASMA MEMBRANE	4.47507e-07
NUCLEAR PORE	8.64285e-14	MICROTUBULE BASED PROCESS	2.70406e-07	MEMBRANE FRACTION	5.52968e-07
MONOCARBOXYLIC ACID TRANSPORT	9.34714e-14	ACTIN CYTOSKELETON	2.7472e-07	SUBSTRATE SPECIFIC TRANSPORTER ACTIVITY	5.63036e-07
ION HOMEOSTASIS	9.566e-14	PATTERN SPECIFICATION PROCESS	2.7472e-07	MICROTUBULE MOTOR ACTIVITY	5.6874e-07
ADAPTIVE IMMUNE RESPONSE GO 0002460	9.78413e-14	STEROID BIOSYNTHETIC PROCESS	2.7472e-07	PROTEASE INHIBITOR ACTIVITY	5.6874e-07
VIRAL REPRODUCTION	9.78413e-14	TRANSCRIPTION COACTIVATOR ACTIVITY	2.84318e-07	BILE ACID METABOLIC PROCESS	6.11146e-07
MITOCHONDRIAL INNER MEMBRANE	1.0155e-13	REGULATION OF IMMUNE EFFECTOR PROCESS	2.8512e-07	HORMONE SECRETION	6.24643e-07
AMINO ACID TRANSPORT	1.08381e-13	AXONOGENESIS	2.9225e-07	REGULATION OF ACTION POTENTIAL	6.24643e-07
PROTEIN HOMODIMERIZATION ACTIVITY	1.13758e-13	EXTRACELLULAR REGION	3.0821e-07	PLASMA MEMBRANE PART	6.27484e-07
PROTEOLYSIS	1.14424e-13	ACTIN FILAMENT ORGANIZATION	3.28728e-07	PROTEIN KINASE ACTIVITY	6.49211e-07
TRANSCRIPTION FACTOR ACTIVITY	1.16365e-13	ACUTE INFLAMMATORY RESPONSE	3.28728e-07	GTPASE REGULATOR ACTIVITY	6.70346e-07
REGULATION OF SIGNAL TRANSDUCTION	1.25119e-13	TRANSITION METAL ION BINDING	3.28728e-07	INDUCTION OF APOPTOSIS BY EXTRACELLULAR SIGNALS	6.70346e-07
DI TRI VALENT INORGANIC CATION TRANSMEMBRANE TRANSPORTER ACTIVITY	1.417e-13	CHROMOSOME ORGANIZATION AND BIOGENESIS	3.31999e-07	IONOTROPIC GLUTAMATE RECEPTOR ACTIVITY	6.70346e-07
LYSOSOMAL MEMBRANE	1.56645e-13	REGULATION OF MULTICELLULAR ORGANISMAL PROCESS	3.55138e-07	LIPID KINASE ACTIVITY	6.70346e-07
POSITIVE REGULATION OF PHOSPHORYLATION	1.72013e-13	PATTERN BINDING	3.65669e-07	LIPID RAFT	6.70346e-07
RHO PROTEIN SIGNAL TRANSDUCTION	1.74507e-13	METAL ION TRANSPORT	3.96688e-07	PHOSPHOPROTEIN PHOSPHATASE ACTIVITY	6.70346e-07
ENVELOPE	1.85034e-13	JAK STAT CASCADE	3.97096e-07	POSITIVE REGULATION OF CELL CYCLE	6.70346e-07
ORGANELLE ENVELOPE	1.85034e-13	REGULATION OF CELL ADHESION	4.05339e-07	TISSUE DEVELOPMENT	6.7159e-07
SODIUM ION TRANSPORT	1.85034e-13	CARBOHYDRATE KINASE ACTIVITY	4.22447e-07	PLASMA MEMBRANE	6.95145e-07
POSITIVE REGULATION OF TRANSFERASE ACTIVITY	1.89167e-13	INFLAMMATORY RESPONSE	4.48584e-07	RHODOPSIN LIKE RECEPTOR ACTIVITY	7.13414e-07
BIOSYNTHETIC PROCESS	2.10528e-13	CELL DIVISION	4.58795e-07	NUCLEAR EXPORT	7.14334e-07
DEFENSE RESPONSE	2.21384e-13	DNA DEPENDENT ATPASE ACTIVITY	4.94906e-07	PHOSPHORIC ESTER HYDROLASE ACTIVITY	7.22751e-07
MITOCHONDRIAL OUTER MEMBRANE	2.23679e-13	INTRAMOLECULAR OXIDOREDUCTASE ACTIVITY	4.94906e-07	TRANSMEMBRANE RECEPTOR ACTIVITY	7.42131e-07
PLASMA MEMBRANE	2.26428e-13	ION BINDING	5.11649e-07	VOLTAGE GATED CALCIUM CHANNEL ACTIVITY	7.52782e-07
MITOCHONDRION	2.75036e-13	SECRETIN LIKE RECEPTOR ACTIVITY	5.25913e-07	HEMOSTASIS	8.0588e-07
GENERATION OF PRECURSOR METABOLITES AND ENERGY	2.795e-13	DI TRI VALENT INORGANIC CATION TRANSPORT	5.27233e-07	SULFUR METABOLIC PROCESS	8.18786e-07
RESPONSE TO OTHER ORGANISM	2.80742e-13	GENERATION OF NEURONS	5.27414e-07	RESPONSE TO HORMONE STIMULUS	8.28336e-07
PERINUCLEAR REGION OF CYTOPLASM	2.85346e-13	PROTEIN SERINE THREONINE PHOSPHATASE COMPLEX	5.27476e-07	CHROMOSOME ORGANIZATION AND BIOGENESIS	8.32917e-07
RESPONSE TO HORMONE STIMULUS	2.9451e-13	REGULATION OF JAK STAT CASCADE	5.51272e-07	MICROTUBULE BASED PROCESS	8.34715e-07
GLAND DEVELOPMENT	2.97653e-13	AMINO ACID TRANSMEMBRANE TRANSPORTER ACTIVITY	5.79612e-07	ION TRANSMEMBRANE TRANSPORTER ACTIVITY	8.37568e-07
HOMOPHILIC CELL ADHESION	3.19905e-13	G PROTEIN SIGNALING COUPLED TO CAMP NUCLEOTIDE SECOND MESSENGER	5.79612e-07	GOLGI MEMBRANE	8.38164e-07
PATTERN RECOGNITION RECEPTOR ACTIVITY	3.39132e-13	CHROMOSOME	5.89497e-07	CELL DIVISION	8.38948e-07
ADAPTIVE IMMUNE RESPONSE	3.52233e-13	INTRA GOLGI VESICLE MEDIATED TRANSPORT	6.20919e-07	MICROTUBULE CYTOSKELETON	8.50959e-07
MEMBRANE	3.57547e-13	CAMP MEDIATED SIGNALING	6.51909e-07	IMMUNE RESPONSE	8.80398e-07
ORGANELLE MEMBRANE	3.75826e-13	PROTEASOME COMPLEX	7.4701e-07	PROTEIN C TERMINUS BINDING	8.80398e-07
POSITIVE REGULATION OF DNA BINDING	3.92844e-13	EXTRACELLULAR MATRIX	7.76861e-07	SERINE TYPE ENDOPEPTIDASE ACTIVITY	8.80398e-07
VESICLE	4.19563e-13	PROTEINACEOUS EXTRACELLULAR MATRIX	7.76861e-07	SYSTEM PROCESS	8.80398e-07
CELLULAR CATION HOMEOSTASIS	4.60981e-13	SYSTEM PROCESS	8.17265e-07	NERVOUS SYSTEM DEVELOPMENT	8.83634e-07
RIBONUCLEOPROTEIN COMPLEX	4.79399e-13	PEPTIDE RECEPTOR ACTIVITY	8.37891e-07	NITROGEN COMPOUND METABOLIC PROCESS	8.92951e-07
OXIDOREDUCTASE ACTIVITY	5.20914e-13	POTASSIUM CHANNEL ACTIVITY	8.73949e-07	PROTEOGLYCAN METABOLIC PROCESS	9.03395e-07
ORGANELLE INNER MEMBRANE	5.23205e-13	MONOCARBOXYLIC ACID METABOLIC PROCESS	8.84523e-07	INTRINSIC TO MEMBRANE	9.19831e-07
REGULATION OF MAP KINASE ACTIVITY	5.32133e-13	ECTODERM DEVELOPMENT	9.67116e-07	ACTIN FILAMENT BUNDLE FORMATION	9.27117e-07
DEVELOPMENTAL MATURATION	5.48856e-13	PDZ DOMAIN BINDING	1.05029e-06	CLATHRIN COATED VESICLE	9.31269e-07
MEMBRANE BOUND VESICLE	6.21594e-13	CATION BINDING	1.07758e-06	SERINE HYDROLASE ACTIVITY	9.31269e-07
MAPKKK CASCADE GO 0000165	6.32055e-13	SMALL GTPASE REGULATOR ACTIVITY	1.11393e-06	SERINE TYPE PEPTIDASE ACTIVITY	9.31269e-07
CELLULAR MACROMOLECULE METABOLIC PROCESS	6.3285e-13	NEUROLOGICAL SYSTEM PROCESS	1.20899e-06	INTEGRAL TO MEMBRANE	9.86223e-07
MONOOXYGENASE ACTIVITY	6.3285e-13	CARBOXYLIC ACID METABOLIC PROCESS	1.21397e-06	CATION TRANSPORT	9.88952e-07
PHOSPHOINOSITIDE METABOLIC PROCESS	6.3285e-13	ORGANIC ACID METABOLIC PROCESS	1.21397e-06	PHOSPHOTRANSFERASE ACTIVITY ALCOHOL GROUP AS ACCEPTOR	1.03984e-06
PROTEIN KINASE CASCADE	6.41044e-13	PHOSPHORIC MONOESTER HYDROLASE ACTIVITY	1.21397e-06	OXIDOREDUCTASE ACTIVITY	1.06771e-06
CELLULAR PROTEIN METABOLIC PROCESS	6.52142e-13	VIRAL GENOME REPLICATION	1.21397e-06	NEURITE DEVELOPMENT	1.16962e-06
ICOSANOID METABOLIC PROCESS	6.74799e-13	MICROTUBULE BINDING	1.21932e-06	ALDO KETO REDUCTASE ACTIVITY	1.17099e-06
CYTOPLASMIC MEMBRANE BOUND VESICLE	6.9669e-13	REGULATION OF ACTION POTENTIAL	1.21932e-06	NEUROLOGICAL SYSTEM PROCESS	1.23013e-06
POST GOLGI VESICLE MEDIATED TRANSPORT	7.15035e-13	CELL CELL ADHESION	1.2243e-06	KINASE ACTIVITY	1.25326e-06
ALCOHOL METABOLIC PROCESS	7.20658e-13	NON MEMBRANE SPANNING PROTEIN TYROSINE KINASE ACTIVITY	1.24439e-06	CARBOXYLIC ACID TRANSMEMBRANE TRANSPORTER ACTIVITY	1.26816e-06
RNA BINDING	7.25828e-13	RESPONSE TO HORMONE STIMULUS	1.36058e-06	ORGANIC ACID TRANSMEMBRANE TRANSPORTER ACTIVITY	1.26816e-06
PROTEIN MATURATION	7.34557e-13	AMINO ACID TRANSPORT	1.36687e-06	SECOND MESSENGER MEDIATED SIGNALING	1.2748e-06
CARBOXYLIC ACID METABOLIC PROCESS	7.67641e-13	CYTOSKELETAL PROTEIN BINDING	1.45301e-06	GTPASE ACTIVATOR ACTIVITY	1.27728e-06
CHEMICAL HOMEOSTASIS	7.72294e-13	RESPONSE TO WOUNDING	1.45301e-06	REGULATION OF MULTICELLULAR ORGANISMAL PROCESS	1.31299e-06
POSITIVE REGULATION OF MULTICELLULAR ORGANISMAL PROCESS	8.36703e-13	REGULATION OF BODY FLUID LEVELS	1.47802e-06	INFLAMMATORY RESPONSE	1.39006e-06
RESPONSE TO VIRUS	8.50442e-13	ANION CHANNEL ACTIVITY	1.52568e-06	SMALL GTPASE REGULATOR ACTIVITY	1.47113e-06
DNA BINDING	9.99425e-13	POTASSIUM ION TRANSPORT	1.52568e-06	HYDROLASE ACTIVITY ACTING ON ESTER BONDS	1.47732e-06
GLYCOPROTEIN BIOSYNTHETIC PROCESS	1.00385e-12	UBIQUITIN CYCLE	1.55968e-06	AMINO ACID AND DERIVATIVE METABOLIC PROCESS	1.60012e-06
CYSTEINE TYPE PEPTIDASE ACTIVITY	1.00814e-12	SECOND MESSENGER MEDIATED SIGNALING	1.64409e-06	ACTIN CYTOSKELETON	1.78731e-06
ORGANIC ACID METABOLIC PROCESS	1.02937e-12	NUCLEOTIDE SUGAR METABOLIC PROCESS	1.72297e-06	ALCOHOL METABOLIC PROCESS	1.84083e-06
CYTOPLASMIC VESICLE	1.04252e-12	GUANYL NUCLEOTIDE EXCHANGE FACTOR ACTIVITY	1.78102e-06	BEHAVIOR	1.84083e-06
TRANSLATION	1.04252e-12	TISSUE DEVELOPMENT	1.83406e-06	AMINE RECEPTOR ACTIVITY	1.89206e-06
NEGATIVE REGULATION OF TRANSCRIPTION FROM RNA POLYMERASE II PROMOTER	1.04739e-12	PROTEIN AMINO ACID N LINKED GLYCOSYLATION	1.86686e-06	CHROMATIN ASSEMBLY	1.9527e-06
DIGESTION	1.06514e-12	CALCIUM INDEPENDENT CELL CELL ADHESION	2.02953e-06	PROTEIN KINASE REGULATOR ACTIVITY	2.02721e-06
HEMOPOIESIS	1.09678e-12	TRICARBOXYLIC ACID CYCLE INTERMEDIATE METABOLIC PROCESS	2.11251e-06	EXTRACELLULAR REGION PART	2.0287e-06
AMINO ACID METABOLIC PROCESS	1.11076e-12	GLUTAMATE RECEPTOR ACTIVITY	2.18943e-06	SULFURIC ESTER HYDROLASE ACTIVITY	2.07928e-06
POSITIVE REGULATION OF BINDING	1.11076e-12	GTPASE REGULATOR ACTIVITY	2.37816e-06	EXTRACELLULAR SPACE	2.17e-06
CLATHRIN COATED VESICLE	1.14801e-12	AMINO ACID AND DERIVATIVE METABOLIC PROCESS	2.42219e-06	CYTOSKELETAL PART	2.21045e-06
SMALL CONJUGATING PROTEIN LIGASE ACTIVITY	1.18428e-12	REGULATION OF CATABOLIC PROCESS	2.48355e-06	REGULATION OF HORMONE SECRETION	2.22129e-06
PML BODY	1.24551e-12	HOMEOSTASIS OF NUMBER OF CELLS	2.50232e-06	MULTICELLULAR ORGANISMAL DEVELOPMENT	2.22547e-06
PROTEIN METABOLIC PROCESS	1.27145e-12	STRUCTURAL MOLECULE ACTIVITY	2.67888e-06	CARBOHYDRATE METABOLIC PROCESS	2.2838e-06
MITOCHONDRIAL LUMEN	1.40525e-12	CELL CYCLE CHECKPOINT GO 0000075	2.70404e-06	RECEPTOR ACTIVITY	2.32693e-06
MITOCHONDRIAL MATRIX	1.40525e-12	CHROMOSOMAL PART	2.75687e-06	STRUCTURE SPECIFIC DNA BINDING	2.40043e-06
TRANSFERASE ACTIVITY TRANSFERRING GLYCOSYL GROUPS	1.40525e-12	KINETOCHORE	2.77994e-06	NEURON DEVELOPMENT	2.42124e-06
AMINE TRANSMEMBRANE TRANSPORTER ACTIVITY	1.49344e-12	COFACTOR BIOSYNTHETIC PROCESS	2.84013e-06	METAL ION TRANSPORT	2.47779e-06
APOPTOTIC PROGRAM	1.5396e-12	NUCLEAR CHROMOSOME	2.84013e-06	CELL SUBSTRATE ADHESION	2.53212e-06
POSITIVE REGULATION OF PHOSPHATE METABOLIC PROCESS	1.68703e-12	OLIGOSACCHARIDE METABOLIC PROCESS	2.84013e-06	EXONUCLEASE ACTIVITY	2.55286e-06
PROTEIN LOCALIZATION	1.77773e-12	AGING	2.85542e-06	CELL FRACTION	2.61983e-06
MORPHOGENESIS OF AN EPITHELIUM	1.78304e-12	MEMBRANE FRACTION	2.87891e-06	REGULATION OF CELL PROLIFERATION	2.64849e-06
ANCHORED TO MEMBRANE	1.79066e-12	CELLULAR LIPID METABOLIC PROCESS	2.91042e-06	RESPONSE TO EXTERNAL STIMULUS	2.80148e-06
ANCHORED TO PLASMA MEMBRANE	1.79066e-12	MULTICELLULAR ORGANISMAL DEVELOPMENT	2.98722e-06	CELLULAR RESPONSE TO STIMULUS	2.81162e-06
MRNA SPLICE SITE SELECTION	1.81572e-12	CARBOXYLESTERASE ACTIVITY	3.00171e-06	RESPONSE TO WOUNDING	2.8206e-06
IDENTICAL PROTEIN BINDING	1.87717e-12	TRANSCRIPTION FACTOR BINDING	3.05317e-06	REGULATION OF TRANSCRIPTION FROM RNA POLYMERASE II PROMOTER	2.83064e-06
HEMOPOIETIC OR LYMPHOID ORGAN DEVELOPMENT	1.92142e-12	CELL PROLIFERATION GO 0008283	3.1807e-06	SIALYLTRANSFERASE ACTIVITY	2.8455e-06
RESPONSE TO BIOTIC STIMULUS	1.92142e-12	STRUCTURAL CONSTITUENT OF MUSCLE	3.27815e-06	COENZYME METABOLIC PROCESS	2.86791e-06
INFLAMMATORY RESPONSE	2.10748e-12	CELL SURFACE	3.41192e-06	CYTOPLASM ORGANIZATION AND BIOGENESIS	2.86791e-06
PEPTIDASE ACTIVITY	2.15912e-12	SYSTEM DEVELOPMENT	3.41192e-06	NEUROGENESIS	2.86791e-06
STRUCTURAL MOLECULE ACTIVITY	2.15912e-12	EXONUCLEASE ACTIVITY	3.53069e-06	CELLULAR RESPONSE TO STRESS	2.89833e-06
MOTOR ACTIVITY	2.23279e-12	LIPID RAFT	3.73247e-06	NUCLEAR CHROMOSOME PART	2.89833e-06
UBIQUITIN PROTEIN LIGASE ACTIVITY	2.23279e-12	PROTEIN PROCESSING	3.73247e-06	PHOSPHOLIPASE ACTIVITY	2.97753e-06
RESPONSE TO STEROID HORMONE STIMULUS	2.41654e-12	TIGHT JUNCTION	3.85905e-06	TRANSCRIPTION COACTIVATOR ACTIVITY	2.97753e-06
LIGASE ACTIVITY FORMING CARBON OXYGEN BONDS	2.46651e-12	ORGAN DEVELOPMENT	3.9988e-06	MEMBRANE PART	3.05665e-06
PROTEIN DIMERIZATION ACTIVITY	2.61829e-12	REGULATION OF ORGANELLE ORGANIZATION AND BIOGENESIS	4.14396e-06	HEMATOPOIETIN INTERFERON CLASSD200 DOMAIN CYTOKINE RECEPTOR ACTIVITY	3.05827e-06
MACROMOLECULE LOCALIZATION	2.72106e-12	NUCLEAR CHROMOSOME PART	4.2128e-06	AMINE TRANSMEMBRANE TRANSPORTER ACTIVITY	3.18993e-06
ACTIN FILAMENT POLYMERIZATION	2.79439e-12	RESPONSE TO EXTRACELLULAR STIMULUS	4.28614e-06	INTRAMOLECULAR OXIDOREDUCTASE ACTIVITY	3.22645e-06
MONOVALENT INORGANIC CATION TRANSPORT	2.84498e-12	PROTEIN KINASE ACTIVITY	4.33466e-06	MITOCHONDRIAL RIBOSOME	3.3001e-06
RIBOSOMAL SUBUNIT	2.89119e-12	CYTOKINE ACTIVITY	4.56185e-06	ORGANELLAR RIBOSOME	3.3001e-06
SIGNAL TRANSDUCTION	2.91699e-12	KERATINOCYTE DIFFERENTIATION	4.56185e-06	SENSORY PERCEPTION OF TASTE	3.34531e-06
POSITIVE REGULATION OF CELLULAR PROTEIN METABOLIC PROCESS	2.96417e-12	INDUCTION OF APOPTOSIS BY EXTRACELLULAR SIGNALS	4.62821e-06	MEMBRANE	3.40336e-06
ACTIVATION OF MAPK ACTIVITY	3.13198e-12	TRANSCRIPTION REPRESSOR ACTIVITY	4.62907e-06	ACTIVE TRANSMEMBRANE TRANSPORTER ACTIVITY	3.44026e-06
EXTRACELLULAR SPACE	3.20532e-12	CATION TRANSPORT	4.66257e-06	INORGANIC ANION TRANSMEMBRANE TRANSPORTER ACTIVITY	3.44161e-06
VESICLE MEDIATED TRANSPORT	3.33047e-12	REPRODUCTIVE PROCESS	4.66257e-06	COPPER ION BINDING	3.47665e-06
NUCLEAR MEMBRANE PART	3.44706e-12	INTRACELLULAR RECEPTOR MEDIATED SIGNALING PATHWAY	4.67968e-06	NUCLEOTIDE SUGAR METABOLIC PROCESS	3.5985e-06
EPITHELIAL CELL DIFFERENTIATION	3.59991e-12	STEROID HORMONE RECEPTOR SIGNALING PATHWAY	4.67968e-06	TRANS GOLGI NETWORK	3.60244e-06
POSITIVE REGULATION OF PROTEIN MODIFICATION PROCESS	3.72802e-12	TRANSMEMBRANE TRANSPORTER ACTIVITY	4.67968e-06	BLOOD COAGULATION	3.65093e-06
PROTEIN AMINO ACID DEPHOSPHORYLATION	3.8741e-12	CELL SURFACE RECEPTOR LINKED SIGNAL TRANSDUCTION GO 0007166	5.16705e-06	COAGULATION	3.65093e-06
ENDOTHELIAL CELL PROLIFERATION	3.9629e-12	NERVOUS SYSTEM DEVELOPMENT	5.35942e-06	EXTRACELLULAR MATRIX	3.65093e-06
HOMEOSTATIC PROCESS	4.19356e-12	REGULATION OF TRANSCRIPTION FROM RNA POLYMERASE II PROMOTER	5.35942e-06	PROTEINACEOUS EXTRACELLULAR MATRIX	3.65093e-06
CELLULAR HOMEOSTASIS	4.47919e-12	HYDROLASE ACTIVITY ACTING ON ESTER BONDS	5.74427e-06	ACTIVATION OF IMMUNE RESPONSE	3.69958e-06
DENDRITE	4.47919e-12	RHODOPSIN LIKE RECEPTOR ACTIVITY	5.84806e-06	CYTOSKELETON	3.76194e-06
CALMODULIN BINDING	4.53134e-12	PROTEIN AMINO ACID AUTOPHOSPHORYLATION	5.99471e-06	STEROID BIOSYNTHETIC PROCESS	4.40452e-06
DELAYED RECTIFIER POTASSIUM CHANNEL ACTIVITY	4.57047e-12	PROTEIN AUTOPROCESSING	5.99471e-06	ANATOMICAL STRUCTURE DEVELOPMENT	4.49196e-06
POSITIVE REGULATION OF PROTEIN METABOLIC PROCESS	4.57047e-12	ANATOMICAL STRUCTURE DEVELOPMENT	6.0676e-06	MICROTUBULE POLYMERIZATION OR DEPOLYMERIZATION	4.52665e-06
ACID AMINO ACID LIGASE ACTIVITY	4.59562e-12	RESPONSE TO NUTRIENT LEVELS	6.0676e-06	ENZYME REGULATOR ACTIVITY	4.55905e-06
LIGASE ACTIVITY FORMING CARBON NITROGEN BONDS	4.68066e-12	MAGNESIUM ION BINDING	6.21431e-06	INTERCELLULAR JUNCTION ASSEMBLY AND MAINTENANCE	4.65541e-06
G PROTEIN COUPLED RECEPTOR BINDING	4.71043e-12	EXTRACELLULAR MATRIX PART	6.28675e-06	RESPONSE TO ORGANIC SUBSTANCE	4.699e-06
IMMUNE SYSTEM DEVELOPMENT	5.26946e-12	HEPARIN BINDING	6.41754e-06	DAMAGED DNA BINDING	4.78146e-06
REGULATION OF KINASE ACTIVITY	5.30963e-12	OXIDOREDUCTASE ACTIVITY ACTING ON THE ALDEHYDE OR OXO GROUP OF DONORSNAD OR NADP AS ACCEPTOR	6.41754e-06	PROTEIN DNA COMPLEX ASSEMBLY	4.85552e-06
CELLULAR BIOSYNTHETIC PROCESS	5.33056e-12	CYTOSKELETAL PART	6.66988e-06	SYSTEM DEVELOPMENT	4.85552e-06
CHROMOSOME SEGREGATION	5.33056e-12	NUCLEAR MATRIX	6.66988e-06	COLLAGEN	4.91035e-06
DEPHOSPHORYLATION	5.359e-12	KINASE ACTIVITY	6.94225e-06	STRUCTURAL MOLECULE ACTIVITY	4.92831e-06
POSITIVE REGULATION OF CATALYTIC ACTIVITY	5.40396e-12	CELLULAR HOMEOSTASIS	7.10441e-06	ESTABLISHMENT AND OR MAINTENANCE OF CHROMATIN ARCHITECTURE	5.01394e-06
EXTRACELLULAR REGION	5.44283e-12	TRANS GOLGI NETWORK TRANSPORT VESICLE	7.10441e-06	CYTOSKELETAL PROTEIN BINDING	5.11324e-06
SECRETORY PATHWAY	5.47403e-12	REGULATION OF RESPONSE TO EXTERNAL STIMULUS	7.15418e-06	GOLGI APPARATUS	5.36355e-06
JNK CASCADE	5.48648e-12	CELLULAR LIPID CATABOLIC PROCESS	7.40914e-06	INSULIN RECEPTOR SIGNALING PATHWAY	5.41397e-06
SMALL PROTEIN CONJUGATING ENZYME ACTIVITY	5.48648e-12	COENZYME METABOLIC PROCESS	7.58153e-06	GLYCOSAMINOGLYCAN BINDING	5.66946e-06
ENDOPEPTIDASE ACTIVITY	5.53529e-12	ANION TRANSMEMBRANE TRANSPORTER ACTIVITY	7.96118e-06	INTERCELLULAR JUNCTION ASSEMBLY	5.66946e-06
CELL SURFACE RECEPTOR LINKED SIGNAL TRANSDUCTION GO 0007166	5.61857e-12	PROTEIN DIMERIZATION ACTIVITY	8.11278e-06	NEGATIVE REGULATION OF IMMUNE SYSTEM PROCESS	5.66946e-06
CYTOSOLIC PART	5.61857e-12	OXIDOREDUCTASE ACTIVITY ACTING ON NADH OR NADPH	8.37317e-06	THIOLESTER HYDROLASE ACTIVITY	5.66946e-06
MEMBRANE LIPID BIOSYNTHETIC PROCESS	5.61857e-12	INTRINSIC TO PLASMA MEMBRANE	8.4736e-06	INTRACELLULAR RECEPTOR MEDIATED SIGNALING PATHWAY	5.69154e-06
REGULATION OF HEART CONTRACTION	5.61857e-12	CELL FRACTION	8.5091e-06	KINETOCHORE	5.69154e-06
REGULATION OF TRANSFERASE ACTIVITY	5.61857e-12	METAL ION TRANSMEMBRANE TRANSPORTER ACTIVITY	8.5091e-06	STEROID HORMONE RECEPTOR SIGNALING PATHWAY	5.69154e-06
B CELL ACTIVATION	5.62944e-12	NEUROPEPTIDE HORMONE ACTIVITY	8.5091e-06	CELL SURFACE RECEPTOR LINKED SIGNAL TRANSDUCTION GO 0007166	5.92969e-06
EXTRACELLULAR REGION PART	5.67914e-12	CYTOKINE BINDING	8.52467e-06	BIOPOLYMER BIOSYNTHETIC PROCESS	5.99347e-06
METAL ION TRANSMEMBRANE TRANSPORTER ACTIVITY	5.67914e-12	FEEDING BEHAVIOR	8.66901e-06	PROTEIN TYROSINE PHOSPHATASE ACTIVITY	6.14423e-06
PURINE RIBONUCLEOTIDE BINDING	6.08804e-12	SUBSTRATE SPECIFIC TRANSPORTER ACTIVITY	8.66901e-06	EXTRINSIC TO PLASMA MEMBRANE	6.30727e-06
RESPONSE TO BACTERIUM	6.11315e-12	ENDOSOME	8.70719e-06	NEGATIVE REGULATION OF TRANSLATION	6.35612e-06
TRANSMEMBRANE RECEPTOR PROTEIN TYROSINE KINASE SIGNALING PATHWAY	6.11315e-12	INTEGRAL TO PLASMA MEMBRANE	8.70719e-06	RNA EXPORT FROM NUCLEUS	6.40477e-06
PHOSPHORYLATION	6.15492e-12	NEGATIVE REGULATION OF CELLULAR PROCESS	8.70719e-06	SINGLE STRANDED DNA BINDING	6.40477e-06
CYTOPLASMIC PART	6.19935e-12	HEMOSTASIS	8.72791e-06	SIGNAL TRANSDUCTION	6.41222e-06
INTRACELLULAR SIGNALING CASCADE	6.28818e-12	PROTEOGLYCAN BIOSYNTHETIC PROCESS	8.87448e-06	GLUTAMATE RECEPTOR ACTIVITY	6.4505e-06
REGULATION OF PROTEIN KINASE ACTIVITY	6.28818e-12	AMINO ACID METABOLIC PROCESS	8.96863e-06	SECONDARY ACTIVE TRANSMEMBRANE TRANSPORTER ACTIVITY	6.4505e-06
NUCLEAR EXPORT	6.35911e-12	G PROTEIN COUPLED RECEPTOR ACTIVITY	8.96863e-06	EXTRACELLULAR STRUCTURE ORGANIZATION AND BIOGENESIS	6.48361e-06
SMALL GTPASE MEDIATED SIGNAL TRANSDUCTION	6.50585e-12	IMMUNE RESPONSE	9.19964e-06	WOUND HEALING	6.64455e-06
MITOCHONDRIAL SMALL RIBOSOMAL SUBUNIT	6.53497e-12	CALCIUM ION BINDING	9.23253e-06	IDENTICAL PROTEIN BINDING	6.7321e-06
ORGANELLAR SMALL RIBOSOMAL SUBUNIT	6.53497e-12	LIPID METABOLIC PROCESS	9.47176e-06	FATTY ACID METABOLIC PROCESS	6.80009e-06
SMALL RIBOSOMAL SUBUNIT	6.53497e-12	CARBOHYDRATE METABOLIC PROCESS	9.85264e-06	NEURON DIFFERENTIATION	6.86582e-06
SERINE TYPE PEPTIDASE ACTIVITY	7.24862e-12	POTASSIUM CHANNEL REGULATOR ACTIVITY	1.01313e-05	RIBOSOME BIOGENESIS AND ASSEMBLY	6.96776e-06
SECRETION	7.56461e-12	PHOSPHOTRANSFERASE ACTIVITY ALCOHOL GROUP AS ACCEPTOR	1.01446e-05	RRNA METABOLIC PROCESS	6.96776e-06
COFACTOR CATABOLIC PROCESS	8.06195e-12	REPRODUCTION	1.02565e-05	RRNA PROCESSING	6.96776e-06
AMINE CATABOLIC PROCESS	8.14204e-12	ESTABLISHMENT AND OR MAINTENANCE OF CHROMATIN ARCHITECTURE	1.04032e-05	RNA POLYMERASE II TRANSCRIPTION FACTOR ACTIVITY	6.99583e-06
POSITIVE REGULATION OF BIOLOGICAL PROCESS	8.14204e-12	REGULATION OF ACTIN FILAMENT LENGTH	1.04032e-05	MYOSIN COMPLEX	7.01493e-06
PURINE NUCLEOTIDE BINDING	8.17369e-12	REGULATION OF CELLULAR COMPONENT SIZE	1.04032e-05	LYSOSOMAL MEMBRANE	7.02876e-06
REPRODUCTIVE PROCESS	8.17369e-12	SPERMATID DIFFERENTIATION	1.04032e-05	TRANSMEMBRANE RECEPTOR PROTEIN TYROSINE KINASE SIGNALING PATHWAY	7.18026e-06
CELL CELL SIGNALING	8.20813e-12	NEGATIVE REGULATION OF SIGNAL TRANSDUCTION	1.04664e-05	LOCOMOTORY BEHAVIOR	7.36677e-06
RECEPTOR ACTIVITY	8.20813e-12	CENTRAL NERVOUS SYSTEM DEVELOPMENT	1.04973e-05	OXIDOREDUCTASE ACTIVITY GO 0016705	7.7814e-06
AMINO ACID AND DERIVATIVE METABOLIC PROCESS	8.34876e-12	ISOPRENOID METABOLIC PROCESS	1.05535e-05	LAMELLIPODIUM	7.93533e-06
PHOSPHOLIPID BINDING	8.62956e-12	SUBSTRATE SPECIFIC TRANSMEMBRANE TRANSPORTER ACTIVITY	1.0737e-05	RESPONSE TO NUTRIENT	7.93533e-06
HISTONE MODIFICATION	8.72542e-12	CHLORIDE CHANNEL ACTIVITY	1.08485e-05	NEGATIVE REGULATION OF CELLULAR PROTEIN METABOLIC PROCESS	8.20277e-06
OXIDOREDUCTASE ACTIVITY ACTING ON NADH OR NADPH	8.7477e-12	CYTOKINESIS	1.08789e-05	RESPONSE TO CHEMICAL STIMULUS	8.20277e-06
SERINE HYDROLASE ACTIVITY	9.01445e-12	PHOSPHORIC ESTER HYDROLASE ACTIVITY	1.08789e-05	SYNAPTOGENESIS	8.34074e-06
CELL ACTIVATION	9.20422e-12	SEROTONIN RECEPTOR ACTIVITY	1.10264e-05	DIGESTION	8.42888e-06
CELL PROLIFERATION GO 0008283	9.28227e-12	CHROMOSOME SEGREGATION	1.11873e-05	CELL PROLIFERATION GO 0008283	8.72301e-06
NEGATIVE REGULATION OF TRANSCRIPTION	9.29107e-12	MICROTUBULE CYTOSKELETON	1.13109e-05	CERAMIDE METABOLIC PROCESS	8.91103e-06
REGULATION OF ACTIN FILAMENT LENGTH	9.29107e-12	RNA EXPORT FROM NUCLEUS	1.14741e-05	ACTIN FILAMENT BASED MOVEMENT	9.02236e-06
REGULATION OF CELLULAR COMPONENT SIZE	9.29107e-12	CYTOSKELETON ORGANIZATION AND BIOGENESIS	1.1646e-05	NUCLEAR CHROMOSOME	9.02236e-06
NUCLEAR BODY	9.43075e-12	TRANSCRIPTION ACTIVATOR ACTIVITY	1.17745e-05	CELLULAR POLYSACCHARIDE METABOLIC PROCESS	9.02328e-06
PROTEIN MODIFICATION PROCESS	9.43075e-12	LIPID CATABOLIC PROCESS	1.20268e-05	CYTOSKELETON ORGANIZATION AND BIOGENESIS	9.24438e-06
CHEMOKINE RECEPTOR BINDING	9.84278e-12	MITOTIC SPINDLE ORGANIZATION AND BIOGENESIS	1.21199e-05	G PROTEIN SIGNALING ADENYLATE CYCLASE INHIBITING PATHWAY	9.24438e-06
INNATE IMMUNE RESPONSE	9.84278e-12	NUCLEAR REPLICATION FORK	1.24686e-05	HEART DEVELOPMENT	9.24438e-06
CHEMOKINE ACTIVITY	9.90551e-12	VOLTAGE GATED POTASSIUM CHANNEL ACTIVITY	1.26064e-05	ENDOSOME	9.6664e-06
TRANSMEMBRANE RECEPTOR ACTIVITY	9.91127e-12	TRANSFERASE ACTIVITY TRANSFERRING PHOSPHORUS CONTAINING GROUPS	1.27111e-05	PURINE NUCLEOTIDE METABOLIC PROCESS	1.00151e-05
MICROBODY MEMBRANE	9.92779e-12	CYTOSKELETON	1.30341e-05	ENZYME BINDING	1.01789e-05
PEROXISOMAL MEMBRANE	9.92779e-12	INTRINSIC TO MEMBRANE	1.31792e-05	TRANSCRIPTION COFACTOR ACTIVITY	1.01927e-05
REGULATION OF CELL DIFFERENTIATION	1.00034e-11	VIRAL INFECTIOUS CYCLE	1.33681e-05	TRANSFERASE ACTIVITY TRANSFERRING PHOSPHORUS CONTAINING GROUPS	1.01927e-05
EXTRINSIC TO MEMBRANE	1.0026e-11	RESPONSE TO UV	1.36038e-05	MICROTUBULE ASSOCIATED COMPLEX	1.0218e-05
PURINE RIBONUCLEOTIDE METABOLIC PROCESS	1.01671e-11	REGULATION OF DEFENSE RESPONSE	1.3619e-05	DNA PACKAGING	1.03724e-05
BIOPOLYMER MODIFICATION	1.02518e-11	INTEGRAL TO MEMBRANE	1.40662e-05	MICROTUBULE ORGANIZING CENTER	1.05301e-05
RIBOSOME	1.03853e-11	HYDROLASE ACTIVITY HYDROLYZING O GLYCOSYL COMPOUNDS	1.41675e-05	REGULATION OF CYTOSKELETON ORGANIZATION AND BIOGENESIS	1.0722e-05
CENTRAL NERVOUS SYSTEM DEVELOPMENT	1.05072e-11	TRANSCRIPTION FROM RNA POLYMERASE II PROMOTER	1.42804e-05	HYDROLASE ACTIVITY ACTING ON CARBON NITROGEN NOT PEPTIDEBONDSIN LINEAR AMIDES	1.0823e-05
LIPID BIOSYNTHETIC PROCESS	1.11374e-11	GABA RECEPTOR ACTIVITY	1.43246e-05	RAS GTPASE ACTIVATOR ACTIVITY	1.10709e-05
DI TRI VALENT INORGANIC CATION TRANSPORT	1.13312e-11	CELLULAR DEFENSE RESPONSE	1.48953e-05	CENTRAL NERVOUS SYSTEM DEVELOPMENT	1.1416e-05
STRESS ACTIVATED PROTEIN KINASE SIGNALING PATHWAY	1.17468e-11	ANATOMICAL STRUCTURE MORPHOGENESIS	1.5178e-05	CHROMOSOME	1.15439e-05
AEROBIC RESPIRATION	1.17761e-11	SIGNAL TRANSDUCTION	1.54534e-05	HEPARIN BINDING	1.15958e-05
NUCLEOTIDE BINDING	1.19256e-11	NEGATIVE REGULATION OF BIOLOGICAL PROCESS	1.56247e-05	ANATOMICAL STRUCTURE MORPHOGENESIS	1.16319e-05
REGULATION OF PROTEIN METABOLIC PROCESS	1.19256e-11	INOSITOL OR PHOSPHATIDYLINOSITOL PHOSPHODIESTERASE ACTIVITY	1.59574e-05	MUSCLE CELL DIFFERENTIATION	1.16319e-05
INTERMEDIATE FILAMENT	1.20503e-11	INTERCELLULAR JUNCTION	1.62901e-05	PROTEIN DIMERIZATION ACTIVITY	1.16583e-05
INTERMEDIATE FILAMENT CYTOSKELETON	1.20503e-11	PLASMA MEMBRANE PART	1.63756e-05	REGULATION OF NEUROTRANSMITTER LEVELS	1.21993e-05
TRANSCRIPTION FACTOR COMPLEX	1.20641e-11	NUCLEASE ACTIVITY	1.67553e-05	DI TRI VALENT INORGANIC CATION TRANSMEMBRANE TRANSPORTER ACTIVITY	1.23637e-05
STRUCTURAL CONSTITUENT OF CYTOSKELETON	1.22493e-11	IDENTICAL PROTEIN BINDING	1.70904e-05	PROTEIN HETERODIMERIZATION ACTIVITY	1.31661e-05
MICROTUBULE BASED MOVEMENT	1.24784e-11	CARBOXYLIC ACID TRANSMEMBRANE TRANSPORTER ACTIVITY	1.70914e-05	TRANSITION METAL ION BINDING	1.31661e-05
RESPONSE TO WOUNDING	1.28557e-11	ORGANIC ACID TRANSMEMBRANE TRANSPORTER ACTIVITY	1.70914e-05	CATION HOMEOSTASIS	1.44734e-05
NUCLEAR ENVELOPE	1.32047e-11	REGULATION OF NEUROGENESIS	1.73957e-05	NUCLEOSIDE TRIPHOSPHATASE ACTIVITY	1.5264e-05
CYTOPLASM	1.33215e-11	REGULATION OF HEART CONTRACTION	1.77743e-05	MONOCARBOXYLIC ACID TRANSPORT	1.52946e-05
PROTEIN COMPLEX ASSEMBLY	1.34182e-11	DEAMINASE ACTIVITY	1.80931e-05	HYDROLASE ACTIVITY ACTING ON ACID ANHYDRIDES	1.55707e-05
CYTOSKELETAL PROTEIN BINDING	1.37961e-11	MICROTUBULE ORGANIZING CENTER	1.83623e-05	STEROID DEHYDROGENASE ACTIVITY ACTING ON THE CH OH GROUP OF DONORSNAD OR NADP AS ACCEPTOR	1.55707e-05
REGULATION OF MULTICELLULAR ORGANISMAL PROCESS	1.48919e-11	SUPEROXIDE METABOLIC PROCESS	1.90957e-05	GENERATION OF NEURONS	1.58933e-05
TRANSCRIPTION	1.48919e-11	PLASMA MEMBRANE	1.94501e-05	HORMONE METABOLIC PROCESS	1.58933e-05
ACTIN POLYMERIZATION AND OR DEPOLYMERIZATION	1.51075e-11	CENTROSOME	1.98907e-05	INTRACELLULAR NON MEMBRANE BOUND ORGANELLE	1.60464e-05
REGULATION OF TRANSCRIPTION	1.51152e-11	KINASE ACTIVATOR ACTIVITY	2.00503e-05	NON MEMBRANE BOUND ORGANELLE	1.60464e-05
PROTEIN TARGETING TO MITOCHONDRION	1.51335e-11	CARBOXYLIC ACID TRANSPORT	2.05449e-05	SMALL CONJUGATING PROTEIN SPECIFIC PROTEASE ACTIVITY	1.61724e-05
REGULATION OF METABOLIC PROCESS	1.53418e-11	ORGANIC ACID TRANSPORT	2.05449e-05	AMINO ACID CATABOLIC PROCESS	1.61792e-05
ANATOMICAL STRUCTURE MORPHOGENESIS	1.57313e-11	ION HOMEOSTASIS	2.06856e-05	EXTRACELLULAR REGION	1.64314e-05
ENZYME LINKED RECEPTOR PROTEIN SIGNALING PATHWAY	1.57313e-11	OXIDOREDUCTASE ACTIVITY GO 0016705	2.09138e-05	PYROPHOSPHATASE ACTIVITY	1.64314e-05
HORMONE ACTIVITY	1.59179e-11	REGULATION OF GENE EXPRESSION EPIGENETIC	2.16357e-05	INOSITOL OR PHOSPHATIDYLINOSITOL KINASE ACTIVITY	1.74365e-05
LIPOPROTEIN BIOSYNTHETIC PROCESS	1.59179e-11	GOLGI APPARATUS	2.19147e-05	ANION TRANSPORT	1.74662e-05
PROTEIN AMINO ACID PHOSPHORYLATION	1.60881e-11	ION TRANSMEMBRANE TRANSPORTER ACTIVITY	2.19147e-05	RESPONSE TO NUTRIENT LEVELS	1.83101e-05
REGULATION OF GENE EXPRESSION	1.67127e-11	LIPID BIOSYNTHETIC PROCESS	2.21433e-05	NUCLEOPLASM PART	1.8351e-05
BIOPOLYMER METABOLIC PROCESS	1.70103e-11	MEMBRANE PART	2.28638e-05	VASCULATURE DEVELOPMENT	1.8351e-05
CARBOHYDRATE METABOLIC PROCESS	1.71313e-11	RESPONSE TO EXTERNAL STIMULUS	2.29579e-05	CHROMATIN ASSEMBLY OR DISASSEMBLY	1.85722e-05
REGULATION OF GENE EXPRESSION EPIGENETIC	1.7877e-11	INORGANIC ANION TRANSPORT	2.30233e-05	AMINE CATABOLIC PROCESS	1.86788e-05
SECRETION BY CELL	1.79255e-11	GTPASE ACTIVATOR ACTIVITY	2.3432e-05	AMINO ACID METABOLIC PROCESS	1.87076e-05
REGULATION OF RNA METABOLIC PROCESS	1.82548e-11	HEART DEVELOPMENT	2.3432e-05	ENZYME INHIBITOR ACTIVITY	1.90487e-05
CELLULAR RESPIRATION	1.82933e-11	EPIDERMAL GROWTH FACTOR RECEPTOR SIGNALING PATHWAY	2.3462e-05	PHOSPHOTRANSFERASE ACTIVITY PHOSPHATE GROUP AS ACCEPTOR	1.90946e-05
TRANSCRIPTION DNA DEPENDENT	1.83433e-11	ORGANELLE ORGANIZATION AND BIOGENESIS	2.3462e-05	CATION TRANSMEMBRANE TRANSPORTER ACTIVITY	1.92145e-05
TRANSCRIPTION FACTOR BINDING	1.84811e-11	INTERMEDIATE FILAMENT	2.45132e-05	TRANSCRIPTION REPRESSOR ACTIVITY	1.96953e-05
NUCLEOLUS	1.86104e-11	INTERMEDIATE FILAMENT CYTOSKELETON	2.45132e-05	ORGAN DEVELOPMENT	1.97301e-05
CELLULAR LIPID METABOLIC PROCESS	1.87593e-11	REGULATION OF RNA METABOLIC PROCESS	2.52308e-05	REGULATION OF RESPONSE TO STIMULUS	1.97301e-05
TRANSCRIPTION COFACTOR ACTIVITY	1.90956e-11	NUCLEOPLASM PART	2.58562e-05	POLYSACCHARIDE BINDING	1.97729e-05
LYMPHOCYTE ACTIVATION	1.93855e-11	SMALL GTPASE MEDIATED SIGNAL TRANSDUCTION	2.59481e-05	PROTEIN TRANSPORTER ACTIVITY	1.97729e-05
REGULATION OF TRANSCRIPTIONDNA DEPENDENT	1.93855e-11	VIRAL REPRODUCTIVE PROCESS	2.65204e-05	RIBOSOMAL SUBUNIT	2.00344e-05
SMALL NUCLEAR RIBONUCLEOPROTEIN COMPLEX	1.9497e-11	CELLULAR CATION HOMEOSTASIS	2.65284e-05	DNA DEPENDENT ATPASE ACTIVITY	2.07635e-05
CELL DIVISION	2.00282e-11	UDP GLYCOSYLTRANSFERASE ACTIVITY	2.81859e-05	DRUG BINDING	2.07635e-05
CELL MATURATION	2.00282e-11	WOUND HEALING	2.86011e-05	PROTEIN HOMODIMERIZATION ACTIVITY	2.0797e-05
REGULATION OF CELLULAR METABOLIC PROCESS	2.02333e-11	REGULATION OF CELLULAR METABOLIC PROCESS	2.88682e-05	PEPTIDE RECEPTOR ACTIVITY	2.09972e-05
REPRODUCTION	2.02333e-11	REGULATION OF TRANSCRIPTIONDNA DEPENDENT	2.88682e-05	REPRODUCTIVE PROCESS	2.1555e-05
RNA BIOSYNTHETIC PROCESS	2.02333e-11	ENDOPLASMIC RETICULUM	2.89149e-05	ORGANELLE ORGANIZATION AND BIOGENESIS	2.20973e-05
TRANSMEMBRANE RECEPTOR PROTEIN PHOSPHATASE ACTIVITY	2.02333e-11	NUCLEOPLASM	2.89149e-05	HORMONE BINDING	2.25984e-05
GLUTAMINE FAMILY AMINO ACID METABOLIC PROCESS	2.07886e-11	AMINO ACID CATABOLIC PROCESS	2.98648e-05	NUCLEOPLASM	2.30262e-05
GOLGI APPARATUS	2.20456e-11	POSITIVE REGULATION OF RESPONSE TO STIMULUS	2.9979e-05	RESPONSE TO EXTRACELLULAR STIMULUS	2.30262e-05
CARBOHYDRATE BINDING	2.21966e-11	SENSORY ORGAN DEVELOPMENT	2.9979e-05	PATTERN BINDING	2.32984e-05
MICROBODY PART	2.22237e-11	LIGASE ACTIVITY FORMING CARBON OXYGEN BONDS	3.04077e-05	RESPONSE TO DRUG	2.38823e-05
NEGATIVE REGULATION OF CATALYTIC ACTIVITY	2.22237e-11	REGULATION OF PROTEIN MODIFICATION PROCESS	3.06281e-05	ATPASE ACTIVITY COUPLED	2.4585e-05
PEROXISOMAL PART	2.22237e-11	LIPID TRANSPORTER ACTIVITY	3.0692e-05	ACTIN FILAMENT BASED PROCESS	2.46949e-05
REGULATION OF CATALYTIC ACTIVITY	2.24409e-11	G PROTEIN SIGNALING ADENYLATE CYCLASE ACTIVATING PATHWAY	3.07556e-05	CYTOKINESIS	2.47969e-05
REGULATION OF MOLECULAR FUNCTION	2.28414e-11	NUCLEAR SPECK	3.08105e-05	ATPASE ACTIVITY	2.48411e-05
RNA METABOLIC PROCESS	2.32507e-11	STRIATED MUSCLE CONTRACTION GO 0006941	3.10214e-05	KINASE REGULATOR ACTIVITY	2.48411e-05
AMINE TRANSPORT	2.35813e-11	INTERCALATED DISC	3.12171e-05	PROTEIN TETRAMERIZATION	2.48411e-05
LOCOMOTORY BEHAVIOR	2.35905e-11	NUCLEAR BODY	3.17014e-05	ANION CATION SYMPORTER ACTIVITY	2.51962e-05
PROTEIN POLYUBIQUITINATION	2.4116e-11	RNA BIOSYNTHETIC PROCESS	3.17014e-05	REGULATION OF ORGANELLE ORGANIZATION AND BIOGENESIS	2.59228e-05
PHOSPHOLIPID BIOSYNTHETIC PROCESS	2.43255e-11	POSITIVE REGULATION OF CELL DIFFERENTIATION	3.17038e-05	PROTEIN DEACETYLASE ACTIVITY	2.76546e-05
PROTEIN MODIFICATION BY SMALL PROTEIN CONJUGATION	2.57668e-11	CATION HOMEOSTASIS	3.19181e-05	PROTEIN AMINO ACID O LINKED GLYCOSYLATION	2.82867e-05
RESPONSE TO EXTERNAL STIMULUS	2.58503e-11	PROTEIN TETRAMERIZATION	3.33503e-05	REGULATION OF CELL CYCLE	2.85881e-05
ESTABLISHMENT OF CELLULAR LOCALIZATION	2.76694e-11	TRANSCRIPTION DNA DEPENDENT	3.35179e-05	INTERLEUKIN 2 PRODUCTION	2.89586e-05
NITROGEN COMPOUND CATABOLIC PROCESS	2.7814e-11	MEMBRANE	3.43409e-05	CELLULAR CATION HOMEOSTASIS	3.1031e-05
POSITIVE REGULATION OF CELLULAR PROCESS	2.7814e-11	ACTIN BINDING	3.4433e-05	MITOTIC SPINDLE ORGANIZATION AND BIOGENESIS	3.12039e-05
NERVOUS SYSTEM DEVELOPMENT	3.00657e-11	STEROID DEHYDROGENASE ACTIVITY ACTING ON THE CH OH GROUP OF DONORSNAD OR NADP AS ACCEPTOR	3.48187e-05	REPRODUCTION	3.13088e-05
PHOSPHATASE INHIBITOR ACTIVITY	3.011e-11	CELL CORTEX PART	3.5579e-05	MICROSOME	3.22745e-05
REGULATION OF NUCLEOBASENUCLEOSIDENUCLEOTIDE AND NUCLEIC ACID METABOLIC PROCESS	3.05279e-11	REGULATION OF METABOLIC PROCESS	3.58694e-05	TRANSCRIPTION COREPRESSOR ACTIVITY	3.22745e-05
CELLULAR LOCALIZATION	3.20164e-11	CORTICAL CYTOSKELETON	3.60272e-05	VESICULAR FRACTION	3.22745e-05
MONOSACCHARIDE BINDING	3.29814e-11	TRANSLATIONAL INITIATION	3.60319e-05	POST TRANSLATIONAL PROTEIN MODIFICATION	3.22782e-05
PHOSPHOPROTEIN PHOSPHATASE ACTIVITY	3.3478e-11	REGULATION OF TYROSINE PHOSPHORYLATION OF STAT PROTEIN	3.62919e-05	ESTABLISHMENT OF LOCALIZATION	3.37411e-05
PROTEIN UBIQUITINATION	3.38578e-11	LIPID BINDING	3.66378e-05	GLYCOPROTEIN METABOLIC PROCESS	3.50193e-05
GTPASE ACTIVATOR ACTIVITY	3.39707e-11	REGULATION OF NUCLEOBASENUCLEOSIDENUCLEOTIDE AND NUCLEIC ACID METABOLIC PROCESS	3.66378e-05	POTASSIUM CHANNEL REGULATOR ACTIVITY	3.58548e-05
CYTOKINE BINDING	3.70314e-11	ANION TRANSPORT	3.67126e-05	LIPASE ACTIVITY	3.58867e-05
IMMUNOLOGICAL SYNAPSE	3.7865e-11	MICROSOME	3.77732e-05	NUCLEAR REPLICATION FORK	3.58867e-05
MUSCLE CELL DIFFERENTIATION	3.80292e-11	VESICULAR FRACTION	3.77732e-05	POSITIVE REGULATION OF CELL ADHESION	3.5892e-05
ENERGY DERIVATION BY OXIDATION OF ORGANIC COMPOUNDS	3.85175e-11	ZINC ION BINDING	3.98067e-05	IMMUNE SYSTEM PROCESS	3.67494e-05
REGULATION OF BINDING	3.85175e-11	REGULATION OF TRANSCRIPTION	4.02533e-05	PHOSPHOINOSITIDE BINDING	3.68812e-05
NEGATIVE REGULATION OF HYDROLASE ACTIVITY	3.9737e-11	AMINE CATABOLIC PROCESS	4.07289e-05	CARBOXYLESTERASE ACTIVITY	3.71412e-05
POST TRANSLATIONAL PROTEIN MODIFICATION	4.04426e-11	FEMALE PREGNANCY	4.07455e-05	TRANSPORT VESICLE	3.78065e-05
NUCLEOLAR PART	4.05289e-11	SULFUR METABOLIC PROCESS	4.09004e-05	TRANS GOLGI NETWORK TRANSPORT VESICLE	3.80131e-05
MULTICELLULAR ORGANISMAL DEVELOPMENT	4.06583e-11	CELLULAR PROTEIN CATABOLIC PROCESS	4.11535e-05	LIPID TRANSPORTER ACTIVITY	3.94967e-05
ANATOMICAL STRUCTURE DEVELOPMENT	4.2212e-11	N ACETYLGLUCOSAMINE METABOLIC PROCESS	4.19221e-05	CHROMATIN REMODELING COMPLEX	3.95656e-05
NEGATIVE REGULATION OF NUCLEOBASENUCLEOSIDENUCLEOTIDE AND NUCLEIC ACID METABOLIC PROCESS	4.38144e-11	TRANSMEMBRANE RECEPTOR ACTIVITY	4.21207e-05	KERATINOCYTE DIFFERENTIATION	4.01978e-05
UBIQUITIN CYCLE	4.39809e-11	POSITIVE REGULATION OF PHOSPHATE METABOLIC PROCESS	4.21292e-05	PERIPHERAL NERVOUS SYSTEM DEVELOPMENT	4.15484e-05
AMINE METABOLIC PROCESS	4.44905e-11	DEFENSE RESPONSE	4.24813e-05	CHROMOSOME CONDENSATION	4.17514e-05
RECEPTOR BINDING	4.80644e-11	REGULATION OF PROTEIN SECRETION	4.35689e-05	CATION BINDING	4.29139e-05
CELL JUNCTION	5.13146e-11	POSITIVE REGULATION OF DEFENSE RESPONSE	4.44004e-05	CHROMOSOME SEGREGATION	4.29195e-05
LEUKOCYTE ACTIVATION	5.17398e-11	BEHAVIOR	4.49362e-05	MOTOR ACTIVITY	4.45146e-05
POSITIVE REGULATION OF MAPKKK CASCADE	5.21664e-11	POSITIVE REGULATION OF PROTEIN SECRETION	4.49362e-05	UDP GLYCOSYLTRANSFERASE ACTIVITY	4.56416e-05
NUCLEAR MATRIX	5.232e-11	SINGLE STRANDED DNA BINDING	4.49362e-05	POSITIVE REGULATION OF RESPONSE TO STIMULUS	4.58733e-05
COVALENT CHROMATIN MODIFICATION	5.25473e-11	DEVELOPMENT OF PRIMARY SEXUAL CHARACTERISTICS	4.50069e-05	PROTEIN AMINO ACID N LINKED GLYCOSYLATION	4.60275e-05
RAS PROTEIN SIGNAL TRANSDUCTION	5.27676e-11	INTRACELLULAR NON MEMBRANE BOUND ORGANELLE	4.51328e-05	CELLULAR LIPID METABOLIC PROCESS	4.6402e-05
AMINO ACID CATABOLIC PROCESS	5.31857e-11	NON MEMBRANE BOUND ORGANELLE	4.51328e-05	CHROMOSOMAL PART	4.68982e-05
ORGANELLE PART	5.64079e-11	VASCULATURE DEVELOPMENT	4.52124e-05	CELLULAR RESPONSE TO EXTRACELLULAR STIMULUS	4.69712e-05
NEGATIVE REGULATION OF METABOLIC PROCESS	5.78378e-11	NEGATIVE REGULATION OF CELLULAR METABOLIC PROCESS	4.5222e-05	RESPONSE TO STRESS	4.73148e-05
POSITIVE REGULATION OF DEVELOPMENTAL PROCESS	5.78378e-11	REGULATION OF TRANSLATIONAL INITIATION	4.58519e-05	EXTRACELLULAR MATRIX STRUCTURAL CONSTITUENT	4.74102e-05
ADENYLATE CYCLASE ACTIVATION	6.0381e-11	CYTOPLASM	4.96652e-05	GTPASE ACTIVITY	4.74102e-05
MACROMOLECULAR COMPLEX	6.04988e-11	NEGATIVE REGULATION OF METABOLIC PROCESS	5.00917e-05	INTEGRIN COMPLEX	4.91597e-05
MANNOSYLTRANSFERASE ACTIVITY	6.07102e-11	RESPONSE TO STRESS	5.00917e-05	SYNAPSE ORGANIZATION AND BIOGENESIS	4.9213e-05
POTASSIUM CHANNEL ACTIVITY	6.19424e-11	CYTOSKELETON DEPENDENT INTRACELLULAR TRANSPORT	5.09587e-05	ICOSANOID METABOLIC PROCESS	4.92631e-05
CHROMATIN BINDING	6.24692e-11	EMBRYONIC MORPHOGENESIS	5.09587e-05	SPINDLE	4.97287e-05
NEGATIVE REGULATION OF CELLULAR METABOLIC PROCESS	6.24692e-11	PROTEIN COMPLEX	5.09587e-05	SECRETION	5.03701e-05
INTERCELLULAR JUNCTION	6.27059e-11	VOLTAGE GATED CATION CHANNEL ACTIVITY	5.09587e-05	REGULATION OF PROTEIN STABILITY	5.10126e-05
MEMBRANE ENCLOSED LUMEN	6.2914e-11	REGULATION OF GENE EXPRESSION	5.18482e-05	TRANSCRIPTION FROM RNA POLYMERASE II PROMOTER	5.21524e-05
ORGANELLE LUMEN	6.2914e-11	BIOPOLYMER MODIFICATION	5.20725e-05	PROTEIN EXPORT FROM NUCLEUS	5.22145e-05
PROTEIN TYROSINE PHOSPHATASE ACTIVITY	6.2914e-11	ADENYL NUCLEOTIDE BINDING	5.43758e-05	GOLGI APPARATUS PART	5.22518e-05
SYSTEM PROCESS	6.2914e-11	CYTOPLASMIC PART	5.46118e-05	INTEGRAL TO GOLGI MEMBRANE	5.31477e-05
RECEPTOR SIGNALING PROTEIN SERINE THREONINE KINASE ACTIVITY	6.4147e-11	INORGANIC ANION TRANSMEMBRANE TRANSPORTER ACTIVITY	5.46494e-05	RECEPTOR SIGNALING PROTEIN ACTIVITY	5.33795e-05
SUGAR BINDING	6.4147e-11	SPINDLE	5.46494e-05	AMYLOID PRECURSOR PROTEIN METABOLIC PROCESS	5.35158e-05
NUCLEAR CHROMATIN	6.44687e-11	TRANSCRIPTION	5.56802e-05	LIPID BINDING	5.54777e-05
NUCLEUS	6.61627e-11	ANTIGEN BINDING	5.74607e-05	SMALL GTPASE MEDIATED SIGNAL TRANSDUCTION	5.54777e-05
REGULATION OF BIOLOGICAL QUALITY	6.86671e-11	ACTIN CYTOSKELETON ORGANIZATION AND BIOGENESIS	5.79909e-05	GUANYL NUCLEOTIDE EXCHANGE FACTOR ACTIVITY	5.56325e-05
SERINE TYPE ENDOPEPTIDASE ACTIVITY	7.09733e-11	BILE ACID METABOLIC PROCESS	5.80476e-05	REGULATION OF PROTEIN KINASE ACTIVITY	5.56325e-05
REGULATION OF TRANSCRIPTION FACTOR ACTIVITY	7.55027e-11	POSITIVE REGULATION OF DEVELOPMENTAL PROCESS	5.81148e-05	N TERMINAL PROTEIN AMINO ACID MODIFICATION	5.57526e-05
INTRACELLULAR TRANSPORT	7.90535e-11	PHOSPHOPROTEIN PHOSPHATASE ACTIVITY	5.87377e-05	ION BINDING	5.57575e-05
CELL FATE COMMITMENT	7.93803e-11	NEGATIVE REGULATION OF RNA METABOLIC PROCESS	5.96362e-05	CYTOPLASM	5.63634e-05
GAMETE GENERATION	7.94286e-11	NEGATIVE REGULATION OF TRANSCRIPTION DNA DEPENDENT	5.96362e-05	MITOTIC SISTER CHROMATID SEGREGATION	5.72704e-05
ENDOSOME	8.23549e-11	REGULATION OF ACTIN POLYMERIZATION AND OR DEPOLYMERIZATION	6.15434e-05	CYTOPLASMIC PART	5.75933e-05
REGULATION OF MAPKKK CASCADE	8.31434e-11	COFACTOR METABOLIC PROCESS	6.32991e-05	RESPONSE TO UV	5.79589e-05
ORGAN DEVELOPMENT	8.45899e-11	REGULATION OF BIOLOGICAL QUALITY	6.36296e-05	TRANSCRIPTION FACTOR COMPLEX	5.92069e-05
SYSTEM DEVELOPMENT	8.86457e-11	PROTEIN POLYUBIQUITINATION	6.48648e-05	HYDROLASE ACTIVITY ACTING ON CARBON NITROGEN NOT PEPTIDEBONDS	5.93706e-05
PROTEIN RNA COMPLEX ASSEMBLY	8.98424e-11	BIOPOLYMER METABOLIC PROCESS	6.50096e-05	TRANSCRIPTION ACTIVATOR ACTIVITY	6.01243e-05
RESPONSE TO EXTRACELLULAR STIMULUS	8.98424e-11	PROTEIN MODIFICATION PROCESS	6.57107e-05	RNA HELICASE ACTIVITY	6.15989e-05
PHOSPHATASE BINDING	8.98606e-11	REGULATION OF RESPONSE TO STIMULUS	6.58627e-05	TRANSCRIPTION FACTOR BINDING	6.18354e-05
PROTEIN COMPLEX	9.13999e-11	BLOOD COAGULATION	6.73196e-05	BIOPOLYMER MODIFICATION	6.25077e-05
REGULATION OF CELLULAR PROTEIN METABOLIC PROCESS	9.2966e-11	COAGULATION	6.73196e-05	CENTROSOME	6.38611e-05
NITROGEN COMPOUND METABOLIC PROCESS	9.80421e-11	CELL CYCLE GO 0007049	6.85894e-05	REGULATION OF TRANSFERASE ACTIVITY	6.38611e-05
RNA PROCESSING	9.80421e-11	CELLULAR CATABOLIC PROCESS	7.1579e-05	ISOPRENOID METABOLIC PROCESS	6.51481e-05
TRANS GOLGI NETWORK TRANSPORT VESICLE	9.80421e-11	SULFURIC ESTER HYDROLASE ACTIVITY	7.23483e-05	PROTEASOME COMPLEX	6.51481e-05
NUCLEOBASENUCLEOSIDENUCLEOTIDE AND NUCLEIC ACID METABOLIC PROCESS	9.97191e-11	COFACTOR TRANSPORTER ACTIVITY	7.39522e-05	SYMPORTER ACTIVITY	6.56656e-05
LIPOPROTEIN BINDING	1.00406e-10	NUCLEAR EXPORT	7.39522e-05	REGULATION OF KINASE ACTIVITY	6.75262e-05
ANTIGEN BINDING	1.0107e-10	SPINDLE POLE	7.39522e-05	RIBOSOME	6.88858e-05
NEGATIVE REGULATION OF RESPONSE TO STIMULUS	1.0198e-10	NEGATIVE REGULATION OF CELLULAR PROTEIN METABOLIC PROCESS	7.40645e-05	KINASE BINDING	6.93832e-05
POSITIVE REGULATION OF CELL PROLIFERATION	1.0198e-10	BODY FLUID SECRETION	7.45626e-05	CENTROSOME ORGANIZATION AND BIOGENESIS	6.95511e-05
INTRACELLULAR ORGANELLE PART	1.02488e-10	PROTEIN AMINO ACID O LINKED GLYCOSYLATION	7.49632e-05	LIPID METABOLIC PROCESS	6.95511e-05
PROTEIN STABILIZATION	1.02488e-10	GLUCOSAMINE METABOLIC PROCESS	7.5728e-05	PDZ DOMAIN BINDING	6.95511e-05
TRANSCRIPTION FROM RNA POLYMERASE II PROMOTER	1.04193e-10	CELLULAR RESPONSE TO STIMULUS	7.63524e-05	RIBONUCLEASE ACTIVITY	7.01848e-05
PROTEIN SERINE THREONINE PHOSPHATASE ACTIVITY	1.04395e-10	CELL JUNCTION	7.65711e-05	VIRAL GENOME REPLICATION	7.1509e-05
RESPONSE TO CHEMICAL STIMULUS	1.04772e-10	RESPONSE TO ORGANIC SUBSTANCE	7.79583e-05	PATTERN RECOGNITION RECEPTOR ACTIVITY	7.23997e-05
LIPID METABOLIC PROCESS	1.05363e-10	NEGATIVE REGULATION OF CYTOKINE BIOSYNTHETIC PROCESS	7.80423e-05	NOTCH SIGNALING PATHWAY	7.42729e-05
SENSORY PERCEPTION	1.05363e-10	RESPONSE TO CHEMICAL STIMULUS	7.8152e-05	PROTEIN SECRETION	7.56036e-05
REGULATION OF ACTIN POLYMERIZATION AND OR DEPOLYMERIZATION	1.06198e-10	NUCLEUS	7.84928e-05	PERINUCLEAR REGION OF CYTOPLASM	7.67956e-05
GLYCOPROTEIN METABOLIC PROCESS	1.07975e-10	PHOSPHOLIPID TRANSPORTER ACTIVITY	7.92141e-05	REGULATION OF RNA METABOLIC PROCESS	7.67956e-05
EXTRINSIC TO PLASMA MEMBRANE	1.0913e-10	PURINE NUCLEOTIDE BINDING	7.96712e-05	NITROGEN COMPOUND CATABOLIC PROCESS	7.93563e-05
MITOCHONDRIAL TRANSPORT	1.12348e-10	ENZYME BINDING	8.00076e-05	ENDOPLASMIC RETICULUM	7.94544e-05
GROWTH FACTOR BINDING	1.1328e-10	PROTEIN AMINO ACID PHOSPHORYLATION	8.13899e-05	ORGANELLE PART	8.08245e-05
GLYCEROPHOSPHOLIPID METABOLIC PROCESS	1.15448e-10	MOTOR ACTIVITY	8.16256e-05	ACTIN CYTOSKELETON ORGANIZATION AND BIOGENESIS	8.11498e-05
REGULATION OF CELL PROLIFERATION	1.15601e-10	REGULATION OF CELL CYCLE	8.16256e-05	PROTEIN MODIFICATION PROCESS	8.36191e-05
PROTEIN TARGETING	1.16424e-10	POST TRANSLATIONAL PROTEIN MODIFICATION	8.17696e-05	PROTEIN SERINE THREONINE KINASE ACTIVITY	8.39728e-05
CALCIUM ION BINDING	1.20806e-10	TRANSFERASE ACTIVITY TRANSFERRING GLYCOSYL GROUPS	8.17696e-05	MAP KINASE KINASE KINASE ACTIVITY	8.44913e-05
CELL MIGRATION	1.21734e-10	KINASE REGULATOR ACTIVITY	8.18871e-05	GLUCOSE METABOLIC PROCESS	8.49289e-05
NUCLEAR LUMEN	1.22745e-10	NEGATIVE REGULATION OF TRANSCRIPTION	8.35273e-05	MONOCARBOXYLIC ACID TRANSMEMBRANE TRANSPORTER ACTIVITY	8.51028e-05
CYTOSOL	1.28577e-10	NUCLEOTIDE BINDING	8.42484e-05	HETEROPHILIC CELL ADHESION	8.6101e-05
RNA SPLICING	1.2949e-10	VOLTAGE GATED CHANNEL ACTIVITY	8.42484e-05	CELLULAR MORPHOGENESIS DURING DIFFERENTIATION	8.66955e-05
CELL PROJECTION PART	1.32383e-10	DNA DIRECTED RNA POLYMERASEII HOLOENZYME	8.45189e-05	CHROMOSOMEPERICENTRIC REGION	8.66955e-05
PROTEIN N TERMINUS BINDING	1.34775e-10	NICOTINIC ACETYLCHOLINE ACTIVATED CATION SELECTIVE CHANNEL ACTIVITY	8.45189e-05	NUCLEAR LUMEN	8.66955e-05
PHOSPHATASE REGULATOR ACTIVITY	1.36244e-10	NICOTINIC ACETYLCHOLINE GATED RECEPTOR CHANNEL COMPLEX	8.45189e-05	LIPID CATABOLIC PROCESS	8.76668e-05
ELECTRON CARRIER ACTIVITY	1.42658e-10	NUCLEOBASENUCLEOSIDENUCLEOTIDE AND NUCLEIC ACID METABOLIC PROCESS	8.51963e-05	COVALENT CHROMATIN MODIFICATION	8.76743e-05
VOLTAGE GATED CALCIUM CHANNEL ACTIVITY	1.42658e-10	APICAL JUNCTION COMPLEX	8.60563e-05	SEXUAL REPRODUCTION	8.76743e-05
ENDOMEMBRANE SYSTEM	1.4353e-10	APICOLATERAL PLASMA MEMBRANE	8.60563e-05	STEROID DEHYDROGENASE ACTIVITY	8.77238e-05
REGULATION OF TRANSCRIPTION FROM RNA POLYMERASE II PROMOTER	1.4353e-10	SYNAPTOGENESIS	8.63052e-05	DEFENSE RESPONSE	9.01439e-05
CELL DEVELOPMENT	1.45767e-10	RNA POLYMERASE II TRANSCRIPTION FACTOR ACTIVITY	8.66802e-05	PROTEIN COMPLEX	9.46205e-05
G PROTEIN COUPLED RECEPTOR PROTEIN SIGNALING PATHWAY	1.45767e-10	TRANSFERASE ACTIVITY TRANSFERRING PENTOSYL GROUPS	8.7403e-05	CASPASE ACTIVATION	9.4752e-05
GLUCOSE METABOLIC PROCESS	1.4913e-10	ACTIN POLYMERIZATION AND OR DEPOLYMERIZATION	8.79172e-05	REGULATION OF TRANSCRIPTIONDNA DEPENDENT	9.54364e-05
INTRACELLULAR PROTEIN TRANSPORT	1.49405e-10	POSITIVE REGULATION OF PHOSPHORYLATION	8.90627e-05	CORNIFIED ENVELOPE	9.64237e-05
NUCLEAR CHROMOSOME PART	1.51719e-10	DNA REPLICATION	9.08129e-05	MUSCLE DEVELOPMENT	9.64237e-05
MICROBODY	1.53548e-10	RECEPTOR SIGNALING PROTEIN ACTIVITY	9.08129e-05	CYTOSKELETON DEPENDENT INTRACELLULAR TRANSPORT	9.76248e-05
PEROXISOME	1.53548e-10	MICROTUBULE BASED MOVEMENT	9.26413e-05	PHOSPHOLIPASE C ACTIVITY	9.81414e-05
REGULATION OF DNA BINDING	1.54712e-10	CORNIFIED ENVELOPE	9.50749e-05	TUBE MORPHOGENESIS	9.87866e-05
CELL PROJECTION BIOGENESIS	1.5476e-10	NEGATIVE REGULATION OF NUCLEOBASENUCLEOSIDENUCLEOTIDE AND NUCLEIC ACID METABOLIC PROCESS	9.55866e-05	LATE ENDOSOME	9.93187e-05
APOPTOSIS GO	1.55036e-10	ADENYL RIBONUCLEOTIDE BINDING	9.66003e-05	INTRACELLULAR ORGANELLE PART	0.000102792
CELL SURFACE	1.5897e-10	ESTABLISHMENT OF LOCALIZATION	9.88793e-05	PROTEIN COMPLEX BINDING	0.000103146
CYTOKINESIS	1.6005e-10	MICROVILLUS	0.000100516	ENDOPEPTIDASE ACTIVITY	0.000106737
STRIATED MUSCLE DEVELOPMENT	1.6103e-10	CATABOLIC PROCESS	0.000102262	IMMUNOLOGICAL SYNAPSE	0.000106737
GROWTH FACTOR ACTIVITY	1.62611e-10	COVALENT CHROMATIN MODIFICATION	0.000104002	ACTIN FILAMENT ORGANIZATION	0.000107028
PROTEIN IMPORT	1.64052e-10	SPINDLE ORGANIZATION AND BIOGENESIS	0.00010604	PROTEIN METABOLIC PROCESS	0.000107028
TISSUE MORPHOGENESIS	1.72984e-10	GLYCOPROTEIN METABOLIC PROCESS	0.000106187	ATPASE ACTIVITY COUPLED TO MOVEMENT OF SUBSTANCES	0.000108257
NUCLEAR ENVELOPE ENDOPLASMIC RETICULUM NETWORK	1.73033e-10	TRANSFORMING GROWTH FACTOR BETA RECEPTOR SIGNALING PATHWAY	0.00010637	HYDROLASE ACTIVITY ACTING ON ACID ANHYDRIDESCATALYZING TRANSMEMBRANE MOVEMENT OF SUBSTANCES	0.000108257
PROGRAMMED CELL DEATH	1.73033e-10	GROWTH FACTOR ACTIVITY	0.00011253	PRIMARY ACTIVE TRANSMEMBRANE TRANSPORTER ACTIVITY	0.000108257
RIBONUCLEOPROTEIN COMPLEX BIOGENESIS AND ASSEMBLY	1.79271e-10	VIRAL REPRODUCTION	0.000113972	CONDENSED NUCLEAR CHROMOSOME	0.000109977
NEUROLOGICAL SYSTEM PROCESS	1.89765e-10	CHEMICAL HOMEOSTASIS	0.000114345	DNA DAMAGE RESPONSESIGNAL TRANSDUCTION RESULTING IN INDUCTION OF APOPTOSIS	0.000110109
LIPOPROTEIN METABOLIC PROCESS	1.90076e-10	DEVELOPMENTAL MATURATION	0.000114345	CELLULAR LIPID CATABOLIC PROCESS	0.000111788
NUCLEASE ACTIVITY	1.91968e-10	INTERLEUKIN BINDING	0.000114345	ION HOMEOSTASIS	0.000112374
COATED VESICLE	1.99049e-10	PROTEIN SECRETION	0.000114345	M PHASE OF MITOTIC CELL CYCLE	0.000112838
NUCLEAR PART	2.01427e-10	REGULATION OF BLOOD PRESSURE	0.000114345	ADENYL NUCLEOTIDE BINDING	0.000113371
PATTERN BINDING	2.02117e-10	FATTY ACID METABOLIC PROCESS	0.000114564	CELLULAR MACROMOLECULE METABOLIC PROCESS	0.00011674
PROTEIN KINASE ACTIVITY	2.02586e-10	ENDOCYTIC VESICLE	0.000114922	CELLULAR RESPONSE TO NUTRIENT LEVELS	0.000118789
CELLULAR COMPONENT ASSEMBLY	2.06124e-10	GENERATION OF PRECURSOR METABOLITES AND ENERGY	0.000116889	ENZYME ACTIVATOR ACTIVITY	0.000120683
ORGAN MORPHOGENESIS	2.07677e-10	IMMUNE SYSTEM PROCESS	0.000116889	PHOSPHOLIPASE C ACTIVATION	0.000122195
ION BINDING	2.15044e-10	NUCLEAR LUMEN	0.000118123	VOLTAGE GATED CHANNEL ACTIVITY	0.000123188
NEGATIVE REGULATION OF BIOLOGICAL PROCESS	2.15044e-10	PROTEIN HOMODIMERIZATION ACTIVITY	0.000118621	CORTICAL ACTIN CYTOSKELETON	0.000123676
CARBOXY LYASE ACTIVITY	2.19611e-10	PEPTIDE METABOLIC PROCESS	0.000120308	PROTEIN STABILIZATION	0.000123676
NUCLEAR TRANSPORT	2.19611e-10	RECEPTOR ACTIVITY	0.000120419	TRANSPORT	0.000124886
NUCLEOCYTOPLASMIC TRANSPORT	2.19611e-10	RNA METABOLIC PROCESS	0.000123212	SODIUM ION TRANSPORT	0.000126091
PHOSPHORIC ESTER HYDROLASE ACTIVITY	2.19611e-10	CHROMATIN REMODELING COMPLEX	0.000123322	G PROTEIN SIGNALING ADENYLATE CYCLASE ACTIVATING PATHWAY	0.000128041
PEPTIDYL AMINO ACID MODIFICATION	2.27453e-10	CELLULAR LOCALIZATION	0.000124283	ER NUCLEAR SIGNALING PATHWAY	0.00012864
CATABOLIC PROCESS	2.29559e-10	PHOSPHORYLATION	0.000133588	PEPTIDASE ACTIVITY	0.000129434
PROTEIN TYROSINE KINASE ACTIVITY	2.33144e-10	CATION TRANSMEMBRANE TRANSPORTER ACTIVITY	0.000134742	CELLULAR PROTEIN METABOLIC PROCESS	0.000133252
TRANSFERASE ACTIVITY TRANSFERRING PHOSPHORUS CONTAINING GROUPS	2.33144e-10	MESODERM DEVELOPMENT	0.000134742	PHOSPHATE TRANSMEMBRANE TRANSPORTER ACTIVITY	0.000133744
ESTABLISHMENT OF PROTEIN LOCALIZATION	2.39399e-10	ACTIN FILAMENT BASED PROCESS	0.000139521	INTEGRIN BINDING	0.000136302
PEPTIDE BINDING	2.40823e-10	CELLULAR MACROMOLECULE METABOLIC PROCESS	0.000141023	HISTONE DEACETYLASE COMPLEX	0.000140446
PROTEIN TRANSPORT	2.40823e-10	VITAMIN METABOLIC PROCESS	0.000143882	INWARD RECTIFIER POTASSIUM CHANNEL ACTIVITY	0.000140446
CELLULAR CATABOLIC PROCESS	2.42301e-10	AMINE TRANSPORT	0.000144985	REGULATION OF TRANSCRIPTION	0.000140446
PHOSPHORIC MONOESTER HYDROLASE ACTIVITY	2.42301e-10	CELLULAR PROTEIN METABOLIC PROCESS	0.000144985	PROTEIN KINASE BINDING	0.000140571
ACTIN FILAMENT BASED PROCESS	2.45639e-10	POSITIVE REGULATION OF PROTEIN AMINO ACID PHOSPHORYLATION	0.000144985	VIRAL INFECTIOUS CYCLE	0.000140571
INTRACELLULAR NON MEMBRANE BOUND ORGANELLE	2.45639e-10	PURINE RIBONUCLEOTIDE BINDING	0.000144985	CELL CYCLE GO 0007049	0.000142239
NON MEMBRANE BOUND ORGANELLE	2.45639e-10	POSITIVE REGULATION OF PROTEIN MODIFICATION PROCESS	0.000145133	NUCLEAR CHROMATIN	0.000150679
MEMBRANE ORGANIZATION AND BIOGENESIS	2.52265e-10	LOCOMOTORY BEHAVIOR	0.000146194	GABA RECEPTOR ACTIVITY	0.000151485
BEHAVIOR	2.54232e-10	AMYLOID PRECURSOR PROTEIN METABOLIC PROCESS	0.000150023	GLYCOPROTEIN BIOSYNTHETIC PROCESS	0.000153092
CATION BINDING	2.68287e-10	LIGAND DEPENDENT NUCLEAR RECEPTOR ACTIVITY	0.000152104	REGULATION OF IMMUNE SYSTEM PROCESS	0.00015373
TRNA METABOLIC PROCESS	2.68287e-10	TRANSCRIPTION FACTOR COMPLEX	0.000153624	ADHERENS JUNCTION	0.000154455
CYTOSKELETON	2.80815e-10	DEOXYRIBONUCLEASE ACTIVITY	0.000160936	INTEGRAL TO ENDOPLASMIC RETICULUM MEMBRANE	0.000161756
RNA SPLICING FACTOR ACTIVITYTRANSESTERIFICATION MECHANISM	2.81174e-10	VESICLE LOCALIZATION	0.000161268	INTRINSIC TO ENDOPLASMIC RETICULUM MEMBRANE	0.000161756
CELL CELL ADHESION	2.84585e-10	METALLOENDOPEPTIDASE ACTIVITY	0.000163328	HISTONE MODIFICATION	0.0001643
ENZYME ACTIVATOR ACTIVITY	2.84585e-10	AMINE BINDING	0.00016405	OXIDOREDUCTASE ACTIVITY ACTING ON SULFUR GROUP OF DONORS	0.000166456
OXYGEN AND REACTIVE OXYGEN SPECIES METABOLIC PROCESS	2.96445e-10	GLYCOPROTEIN CATABOLIC PROCESS	0.000164123	KINASE INHIBITOR ACTIVITY	0.000171608
KINASE ACTIVITY	3.00272e-10	DNA BINDING	0.000165282	PROTEIN KINASE INHIBITOR ACTIVITY	0.000171608
MACROMOLECULAR COMPLEX ASSEMBLY	3.04934e-10	SENSORY PERCEPTION	0.000165282	NEGATIVE REGULATION OF CELLULAR PROCESS	0.000175502
TRANSCRIPTION FACTOR TFIID COMPLEX	3.04934e-10	PERIPHERAL NERVOUS SYSTEM DEVELOPMENT	0.000165423	ELECTRON TRANSPORT GO 0006118	0.000177099
CELLULAR MACROMOLECULE CATABOLIC PROCESS	3.10074e-10	CELL DEVELOPMENT	0.000167732	HETEROCYCLE METABOLIC PROCESS	0.000177153
POSITIVE REGULATION OF METABOLIC PROCESS	3.12639e-10	GOLGI MEMBRANE	0.000171311	MEMBRANE ENCLOSED LUMEN	0.000177153
CALCIUM ION TRANSPORT	3.13189e-10	PROTEIN METABOLIC PROCESS	0.000178663	NEGATIVE REGULATION OF BIOLOGICAL PROCESS	0.000177153
BIOPOLYMER CATABOLIC PROCESS	3.17357e-10	TRANSCRIPTION FACTOR ACTIVITY	0.000186048	ORGANELLE LUMEN	0.000177153
MICROTUBULE POLYMERIZATION OR DEPOLYMERIZATION	3.24667e-10	INTERLEUKIN 8 BIOSYNTHETIC PROCESS	0.00018778	MAPKKK CASCADE GO 0000165	0.000181109
TRANSFORMING GROWTH FACTOR BETA RECEPTOR SIGNALING PATHWAY	3.48977e-10	INTERLEUKIN 8 PRODUCTION	0.00018778	MACROMOLECULE BIOSYNTHETIC PROCESS	0.00018695
ENDOPLASMIC RETICULUM	3.57169e-10	MONOVALENT INORGANIC CATION TRANSMEMBRANE TRANSPORTER ACTIVITY	0.00018778	MAINTENANCE OF CELLULAR LOCALIZATION	0.00018695
CARBOHYDRATE CATABOLIC PROCESS	3.60728e-10	REGULATION OF IMMUNE SYSTEM PROCESS	0.00018778	MAINTENANCE OF CELLULAR PROTEIN LOCALIZATION	0.00018695
CELLULAR CARBOHYDRATE CATABOLIC PROCESS	3.60728e-10	ORGANELLE PART	0.000193549	DNA DIRECTED RNA POLYMERASEII HOLOENZYME	0.000190436
TRANSMEMBRANE RECEPTOR PROTEIN TYROSINE KINASE ACTIVITY	3.60728e-10	PROTEIN SERINE THREONINE KINASE ACTIVITY	0.000194361	NUCLEASE ACTIVITY	0.000190436
NEGATIVE REGULATION OF CELLULAR PROCESS	3.6836e-10	PROTEIN COMPLEX BINDING	0.000195051	REGULATION OF CELLULAR METABOLIC PROCESS	0.000190436
POSITIVE REGULATION OF CELLULAR METABOLIC PROCESS	3.78257e-10	CELL MATURATION	0.000199955	UBIQUITIN PROTEIN LIGASE ACTIVITY	0.000193167
NUCLEOPLASM	3.8119e-10	TRANSPORT	0.000200472	NUCLEAR BODY	0.000193566
VOLTAGE GATED CALCIUM CHANNEL COMPLEX	3.81202e-10	SEQUENCE SPECIFIC DNA BINDING	0.000203546	LYSOSOME	0.000194477
SOLUBLE FRACTION	3.8705e-10	ANTI APOPTOSIS	0.000204572	LYTIC VACUOLE	0.000194477
ADENYL RIBONUCLEOTIDE BINDING	3.9367e-10	REGULATION OF CELLULAR PROTEIN METABOLIC PROCESS	0.000209201	SKELETAL DEVELOPMENT	0.000194477
PROTEIN AMINO ACID LIPIDATION	4.07981e-10	RNA HELICASE ACTIVITY	0.000210774	RUFFLE	0.000196051
CATION CHANNEL ACTIVITY	4.11256e-10	CHROMOSOMEPERICENTRIC REGION	0.000210929	SENSORY PERCEPTION	0.000197409
LYSOSOME	4.45586e-10	NEGATIVE REGULATION OF TRANSCRIPTION FROM RNA POLYMERASE II PROMOTER	0.000211841	EXCRETION	0.000197857
LYTIC VACUOLE	4.45586e-10	MEDIATOR COMPLEX	0.000217901	AXONOGENESIS	0.000200196
PHOSPHOTRANSFERASE ACTIVITY ALCOHOL GROUP AS ACCEPTOR	4.53854e-10	SPINDLE MICROTUBULE	0.000217901	G1 S TRANSITION OF MITOTIC CELL CYCLE	0.000201029
ACETYLCHOLINE BINDING	4.75166e-10	FATTY ACID OXIDATION	0.000220754	PROTEIN AMINO ACID PHOSPHORYLATION	0.00020205
RESPONSE TO NUTRIENT LEVELS	4.77946e-10	PROTEIN KINASE REGULATOR ACTIVITY	0.000222657	BASOLATERAL PLASMA MEMBRANE	0.000202356
RNA CATABOLIC PROCESS	4.78547e-10	CHROMATIN	0.000223532	SMALL PROTEIN CONJUGATING ENZYME ACTIVITY	0.000202356
INSOLUBLE FRACTION	4.83733e-10	TRANSFERASE ACTIVITY TRANSFERRING ACYL GROUPS	0.000225127	AMINO ACID DERIVATIVE METABOLIC PROCESS	0.000204759
MACROMOLECULE CATABOLIC PROCESS	4.98772e-10	NEGATIVE REGULATION OF CELL DIFFERENTIATION	0.000229845	INTRACELLULAR SIGNALING CASCADE	0.000214356
ANTIOXIDANT ACTIVITY	5.10219e-10	REGULATION OF CYTOSKELETON ORGANIZATION AND BIOGENESIS	0.000234089	ADENYL RIBONUCLEOTIDE BINDING	0.000219128
HYDROLASE ACTIVITY ACTING ON CARBON NITROGEN NOT PEPTIDEBONDSIN CYCLIC AMIDINES	5.12322e-10	NOTCH SIGNALING PATHWAY	0.000236146	NEGATIVE REGULATION OF CELLULAR METABOLIC PROCESS	0.00022541
COENZYME BIOSYNTHETIC PROCESS	5.12887e-10	PROTEIN CATABOLIC PROCESS	0.000238648	TRANSFERASE ACTIVITY TRANSFERRING HEXOSYL GROUPS	0.000226262
ATP BINDING	5.19168e-10	DNA INTEGRITY CHECKPOINT	0.000243812	ZINC ION BINDING	0.000227293
NEGATIVE REGULATION OF SIGNAL TRANSDUCTION	5.35214e-10	PROTEIN RNA COMPLEX ASSEMBLY	0.000244513	PROTEIN PROCESSING	0.000227689
RHODOPSIN LIKE RECEPTOR ACTIVITY	5.42148e-10	DIGESTION	0.000247566	NEGATIVE REGULATION OF BIOSYNTHETIC PROCESS	0.000235289
PROTEIN FOLDING	5.60776e-10	CELL SUBSTRATE ADHESION	0.000254065	NEGATIVE REGULATION OF CELLULAR BIOSYNTHETIC PROCESS	0.000235289
COENZYME METABOLIC PROCESS	5.78831e-10	HYDROLASE ACTIVITY ACTING ON GLYCOSYL BONDS	0.000255488	RECEPTOR SIGNALING PROTEIN SERINE THREONINE KINASE ACTIVITY	0.000235289
INTERFERON GAMMA PRODUCTION	5.81975e-10	ORGAN MORPHOGENESIS	0.000257046	REGULATION OF BIOLOGICAL QUALITY	0.000235289
GOLGI VESICLE TRANSPORT	5.95192e-10	NEGATIVE REGULATION OF PROTEIN METABOLIC PROCESS	0.000271056	REGULATION OF INTERFERON GAMMA BIOSYNTHETIC PROCESS	0.000238449
GOLGI APPARATUS PART	5.95797e-10	INTRACELLULAR ORGANELLE PART	0.000273405	SOLUBLE FRACTION	0.000238449
SPLICEOSOME ASSEMBLY	6.34728e-10	AMINE TRANSMEMBRANE TRANSPORTER ACTIVITY	0.000277583	METHYLTRANSFERASE ACTIVITY	0.000243392
FEMALE PREGNANCY	6.62663e-10	RAS GTPASE ACTIVATOR ACTIVITY	0.000294866	NUCLEUS	0.000244651
CELLULAR MORPHOGENESIS DURING DIFFERENTIATION	6.85879e-10	ADAPTIVE IMMUNE RESPONSE GO 0002460	0.000298416	PROTEIN AMINO ACID AUTOPHOSPHORYLATION	0.000244651
ADENYL NUCLEOTIDE BINDING	6.9352e-10	PROTEOGLYCAN METABOLIC PROCESS	0.000307836	PROTEIN AUTOPROCESSING	0.000244651
MEMBRANE FUSION	6.96005e-10	MACROMOLECULE LOCALIZATION	0.000313958	REGULATION OF NUCLEOBASENUCLEOSIDENUCLEOTIDE AND NUCLEIC ACID METABOLIC PROCESS	0.000253938
CELLULAR CARBOHYDRATE METABOLIC PROCESS	6.97589e-10	GLYCOPROTEIN BIOSYNTHETIC PROCESS	0.000322019	ENZYME LINKED RECEPTOR PROTEIN SIGNALING PATHWAY	0.000256508
G PROTEIN COUPLED RECEPTOR ACTIVITY	7.09666e-10	VITAMIN BINDING	0.000322019	RNA BIOSYNTHETIC PROCESS	0.000259159
NEURITE DEVELOPMENT	7.25658e-10	ENZYME ACTIVATOR ACTIVITY	0.000325746	CELL SURFACE	0.000259843
NEGATIVE REGULATION OF CELL PROLIFERATION	7.34177e-10	MEMBRANE ENCLOSED LUMEN	0.000325746	REGULATION OF GENE EXPRESSION	0.000259843
BASE EXCISION REPAIR	7.61933e-10	NEGATIVE REGULATION OF GROWTH	0.000325746	BIOPOLYMER METABOLIC PROCESS	0.000262069
VOLTAGE GATED POTASSIUM CHANNEL COMPLEX	7.63961e-10	ORGANELLE LUMEN	0.000325746	REGULATION OF METABOLIC PROCESS	0.000262069
RECEPTOR MEDIATED ENDOCYTOSIS	7.89839e-10	CELL FATE COMMITMENT	0.000326093	CALCIUM ION BINDING	0.000262468
PROTEIN SERINE THREONINE KINASE ACTIVITY	7.92846e-10	INTERCELLULAR JUNCTION ASSEMBLY AND MAINTENANCE	0.000326093	CELL CYCLE CHECKPOINT GO 0000075	0.000262468
LOW DENSITY LIPOPROTEIN BINDING	8.15525e-10	SECRETION	0.000341559	NEUROTRANSMITTER SECRETION	0.000262468
HYDROLASE ACTIVITY ACTING ON ESTER BONDS	8.27723e-10	TRANSPORT VESICLE	0.000346283	STEROID METABOLIC PROCESS	0.000267724
RESPONSE TO OXIDATIVE STRESS	8.37356e-10	CALCIUM MEDIATED SIGNALING	0.000347933	TRANSCRIPTION DNA DEPENDENT	0.000267724
PROTEIN PHOSPHATASE BINDING	8.74053e-10	POSITIVE REGULATION OF CELLULAR PROCESS	0.000354017	DENDRITE	0.000276741
REGULATION OF INTERFERON GAMMA BIOSYNTHETIC PROCESS	8.82071e-10	COPPER ION BINDING	0.000358349	VACUOLE	0.000276741
NEUROTRANSMITTER BINDING	9.08263e-10	SPECIFIC RNA POLYMERASE II TRANSCRIPTION FACTOR ACTIVITY	0.000379307	NEGATIVE REGULATION OF PROTEIN METABOLIC PROCESS	0.000277586
GENERATION OF NEURONS	9.33598e-10	DNA METABOLIC PROCESS	0.000386411	SENSORY ORGAN DEVELOPMENT	0.000285675
SPECIFIC RNA POLYMERASE II TRANSCRIPTION FACTOR ACTIVITY	9.79578e-10	TRANSMEMBRANE RECEPTOR PROTEIN SERINE THREONINE KINASE SIGNALING PATHWAY	0.000387491	STRUCTURAL CONSTITUENT OF CYTOSKELETON	0.000287818
VOLTAGE GATED CATION CHANNEL ACTIVITY	9.92491e-10	NUCLEOBASENUCLEOSIDE AND NUCLEOTIDE METABOLIC PROCESS	0.000393736	MITOTIC CELL CYCLE	0.000298142
CHROMATIN MODIFICATION	1.01488e-09	RNA SPLICINGVIA TRANSESTERIFICATION REACTIONS	0.000398879	ENDOMEMBRANE SYSTEM	0.00029943
PROTEIN KINASE BINDING	1.01488e-09	MITOTIC CELL CYCLE	0.00040664	CHEMICAL HOMEOSTASIS	0.000304173
VESICLE LOCALIZATION	1.01488e-09	PHOSPHOINOSITIDE MEDIATED SIGNALING	0.000407831	CELL CORTEX	0.000305031
LEADING EDGE	1.02901e-09	CYTOPLASM ORGANIZATION AND BIOGENESIS	0.000410434	NEGATIVE REGULATION OF RNA METABOLIC PROCESS	0.000309832
ATPASE ACTIVITY COUPLED TO TRANSMEMBRANE MOVEMENT OF IONS	1.07909e-09	REGULATION OF LIPID METABOLIC PROCESS	0.000416301	NEGATIVE REGULATION OF TRANSCRIPTION DNA DEPENDENT	0.000309832
PHOSPHORIC DIESTER HYDROLASE ACTIVITY	1.1667e-09	MACROMOLECULAR COMPLEX ASSEMBLY	0.000425496	OXIDOREDUCTASE ACTIVITY ACTING ON THE CH NH GROUP OF DONORS	0.000309832
POTASSIUM ION TRANSPORT	1.1677e-09	MACROMOLECULAR COMPLEX	0.000449822	VOLTAGE GATED CATION CHANNEL ACTIVITY	0.000319744
NEGATIVE REGULATION OF CELL CYCLE	1.17782e-09	ENZYME REGULATOR ACTIVITY	0.000459268	ADAPTIVE IMMUNE RESPONSE GO 0002460	0.000323905
PROTEIN IMPORT INTO NUCLEUS	1.19593e-09	LAMELLIPODIUM	0.000459268	NEGATIVE REGULATION OF SIGNAL TRANSDUCTION	0.000324895
NEGATIVE REGULATION OF CYTOKINE BIOSYNTHETIC PROCESS	1.22839e-09	AMINO SUGAR METABOLIC PROCESS	0.000464225	INTERCALATED DISC	0.000329668
PROTEIN AMINO ACID O LINKED GLYCOSYLATION	1.26575e-09	HEMOPOIESIS	0.00046759	PROTEIN SERINE THREONINE PHOSPHATASE COMPLEX	0.000333089
MUSCLE DEVELOPMENT	1.2692e-09	MONOVALENT INORGANIC CATION TRANSPORT	0.000469643	SULFUR COMPOUND BIOSYNTHETIC PROCESS	0.000333089
NEGATIVE REGULATION OF BIOSYNTHETIC PROCESS	1.2692e-09	CORTICAL ACTIN CYTOSKELETON	0.000476977	NUCLEOBASENUCLEOSIDENUCLEOTIDE AND NUCLEIC ACID TRANSPORT	0.000350438
DEAMINASE ACTIVITY	1.27005e-09	GTPASE ACTIVITY	0.000476977	NEGATIVE REGULATION OF METABOLIC PROCESS	0.00035535
INTERLEUKIN BINDING	1.27894e-09	CARBOHYDRATE BINDING	0.00049463	POSITIVE REGULATION OF TRANSPORT	0.000356167
REGULATION OF BLOOD PRESSURE	1.27894e-09	RHO PROTEIN SIGNAL TRANSDUCTION	0.000514593	MEMBRANE ORGANIZATION AND BIOGENESIS	0.000356247
ECTODERM DEVELOPMENT	1.29584e-09	REGULATION OF DEVELOPMENTAL PROCESS	0.000516165	EPIDERMAL GROWTH FACTOR RECEPTOR SIGNALING PATHWAY	0.000361546
NEGATIVE REGULATION OF CELLULAR BIOSYNTHETIC PROCESS	1.3026e-09	MITOTIC CELL CYCLE CHECKPOINT	0.000519951	TRANSFERASE ACTIVITY TRANSFERRING ONE CARBON GROUPS	0.000367205
SKELETAL MUSCLE DEVELOPMENT	1.31146e-09	CELL CYCLE PROCESS	0.000529288	MICROTUBULE ORGANIZING CENTER PART	0.000368577
MRNA PROCESSING GO 0006397	1.36128e-09	CELL PROJECTION	0.000540204	INTERLEUKIN RECEPTOR ACTIVITY	0.000377468
COFACTOR BINDING	1.37012e-09	SERINE HYDROLASE ACTIVITY	0.000550223	CELLULAR LOCALIZATION	0.000381083
NEURON DIFFERENTIATION	1.37012e-09	SERINE TYPE PEPTIDASE ACTIVITY	0.000550223	TRANSFERASE ACTIVITY TRANSFERRING GLYCOSYL GROUPS	0.000386995
RESPONSE TO NUTRIENT	1.38282e-09	ANION CATION SYMPORTER ACTIVITY	0.00055229	MACROMOLECULAR COMPLEX DISASSEMBLY	0.00039687
NEUROTRANSMITTER RECEPTOR ACTIVITY	1.4145e-09	CARBONATE DEHYDRATASE ACTIVITY	0.00055229	PROTEIN COMPLEX DISASSEMBLY	0.00039687
POLYSACCHARIDE BINDING	1.4145e-09	HETEROPHILIC CELL ADHESION	0.00055229	NEGATIVE REGULATION OF TRANSCRIPTION	0.000415082
RESPONSE TO STRESS	1.4145e-09	MITOCHONDRION	0.00055229	EMBRYONIC MORPHOGENESIS	0.000421488
NEURON DEVELOPMENT	1.43601e-09	REGULATION OF LYMPHOCYTE ACTIVATION	0.00055229	PROTEIN UBIQUITINATION	0.000428839
INTEGRAL TO ORGANELLE MEMBRANE	1.4445e-09	SEXUAL REPRODUCTION	0.00055229	CYTOKINE BINDING	0.000437036
CYTOSKELETON ORGANIZATION AND BIOGENESIS	1.48679e-09	INTRACELLULAR SIGNALING CASCADE	0.000553666	CHROMATIN MODIFICATION	0.00043854
SPLICEOSOME	1.52138e-09	TRANSFERASE ACTIVITY TRANSFERRING HEXOSYL GROUPS	0.000553666	CARBOHYDRATE KINASE ACTIVITY	0.000439876
TISSUE DEVELOPMENT	1.52312e-09	BIOSYNTHETIC PROCESS	0.000555933	SMALL CONJUGATING PROTEIN LIGASE ACTIVITY	0.000463085
TRANSCRIPTION ELONGATION REGULATOR ACTIVITY	1.52601e-09	PROTEIN TYROSINE PHOSPHATASE ACTIVITY	0.000557951	CELLULAR HOMEOSTASIS	0.000465525
CARBON CARBON LYASE ACTIVITY	1.61031e-09	REGULATION OF PROTEIN STABILITY	0.00056428	BASE EXCISION REPAIR	0.000475662
NUCLEAR IMPORT	1.65701e-09	HYDROLASE ACTIVITY ACTING ON CARBON NITROGEN NOT PEPTIDEBONDS	0.000584308	REGULATION OF PROTEIN SECRETION	0.000475913
RESPONSE TO DRUG	1.6831e-09	INORGANIC CATION TRANSMEMBRANE TRANSPORTER ACTIVITY	0.000593945	NUCLEOTIDE BIOSYNTHETIC PROCESS	0.000477932
RESPONSE TO ENDOGENOUS STIMULUS	1.70171e-09	LATE ENDOSOME	0.000605572	MITOSIS	0.00047861
EXOPEPTIDASE ACTIVITY	1.70185e-09	OXIDOREDUCTASE ACTIVITY ACTING ON PEROXIDE AS ACCEPTOR	0.000607981	CELLULAR PROTEIN COMPLEX DISASSEMBLY	0.000480766
SEQUENCE SPECIFIC DNA BINDING	1.70849e-09	ACTIN FILAMENT BASED MOVEMENT	0.000634988	COFACTOR BIOSYNTHETIC PROCESS	0.000480842
ACTIN BINDING	1.72211e-09	ANDROGEN RECEPTOR SIGNALING PATHWAY	0.000638516	TYROSINE PHOSPHORYLATION OF STAT PROTEIN	0.000508564
ER TO GOLGI VESICLE MEDIATED TRANSPORT	1.72655e-09	NEGATIVE REGULATION OF PHOSPHATE METABOLIC PROCESS	0.000648678	PEPTIDE METABOLIC PROCESS	0.000514024
TRANSITION METAL ION BINDING	1.76686e-09	NEGATIVE REGULATION OF PHOSPHORYLATION	0.000648678	RNA DEPENDENT ATPASE ACTIVITY	0.000515883
RECEPTOR SIGNALING PROTEIN ACTIVITY	1.89562e-09	NITROGEN COMPOUND CATABOLIC PROCESS	0.000666204	ACTIN POLYMERIZATION AND OR DEPOLYMERIZATION	0.000536999
EPIDERMIS DEVELOPMENT	1.98027e-09	REGULATION OF CELL DIFFERENTIATION	0.000666733	MEMBRANE FUSION	0.000543579
MEMBRANE LIPID METABOLIC PROCESS	2.01397e-09	TRANSFERASE ACTIVITY TRANSFERRING GROUPS OTHER THAN AMINO ACYL GROUPS	0.000669248	INTERLEUKIN BINDING	0.000545942
SYNAPTIC TRANSMISSION	2.03009e-09	SECRETORY PATHWAY	0.000676352	ANTIOXIDANT ACTIVITY	0.000546103
NUCLEOPLASM PART	2.08277e-09	MEIOTIC RECOMBINATION	0.000676406	NUCLEAR PART	0.000555476
KINASE BINDING	2.09538e-09	MITOCHONDRIAL OUTER MEMBRANE	0.000676406	REGULATION OF DEFENSE RESPONSE	0.000557835
REGULATION OF NUCLEOCYTOPLASMIC TRANSPORT	2.15085e-09	CONDENSED NUCLEAR CHROMOSOME	0.000690905	BODY FLUID SECRETION	0.000560809
ACETYLGALACTOSAMINYLTRANSFERASE ACTIVITY	2.19678e-09	REGULATION OF PROTEIN METABOLIC PROCESS	0.000699086	ENDOPLASMIC RETICULUM PART	0.000561999
VOLTAGE GATED POTASSIUM CHANNEL ACTIVITY	2.23876e-09	NUCLEAR PART	0.000704884	NON MEMBRANE SPANNING PROTEIN TYROSINE KINASE ACTIVITY	0.000561999
RESPONSE TO LIGHT STIMULUS	2.25045e-09	PROTEIN DOMAIN SPECIFIC BINDING	0.000704884	TRANSCRIPTION	0.000576632
ACTIN CYTOSKELETON ORGANIZATION AND BIOGENESIS	2.31641e-09	OVULATION CYCLE	0.000719792	CHEMOKINE RECEPTOR BINDING	0.000581118
CYTOKINE PRODUCTION	2.31641e-09	CELL CYCLE PHASE	0.00073042	REGULATION OF CATALYTIC ACTIVITY	0.000587906
TRANSMEMBRANE RECEPTOR PROTEIN KINASE ACTIVITY	2.39222e-09	CELLULAR COMPONENT ASSEMBLY	0.000740015	GAMETE GENERATION	0.000590217
TRANSMISSION OF NERVE IMPULSE	2.41703e-09	POSITIVE REGULATION OF CELLULAR METABOLIC PROCESS	0.000740015	REGULATION OF SYNAPSE STRUCTURE AND ACTIVITY	0.000591579
RNA SPLICINGVIA TRANSESTERIFICATION REACTIONS	2.42074e-09	REGULATION OF CELL CELL ADHESION	0.000740015	U12 DEPENDENT SPLICEOSOME	0.000592853
INTRINSIC TO ORGANELLE MEMBRANE	2.46971e-09	NUCLEAR CHROMATIN	0.000741295	INSULIN LIKE GROWTH FACTOR RECEPTOR BINDING	0.000621742
SIALYLTRANSFERASE ACTIVITY	2.5099e-09	RESPIRATORY GASEOUS EXCHANGE	0.000743113	ORGAN MORPHOGENESIS	0.000630071
POSITIVE REGULATION OF TRANSCRIPTION FROM RNA POLYMERASE II PROMOTER	2.53281e-09	INTEGRIN BINDING	0.000758452	POSITIVE REGULATION OF CELLULAR PROCESS	0.000630071
MRNA METABOLIC PROCESS	2.55033e-09	REGULATION OF PROGRAMMED CELL DEATH	0.000759694	SPINDLE MICROTUBULE	0.000631799
NEUROGENESIS	2.55033e-09	MACROMOLECULE BIOSYNTHETIC PROCESS	0.000771177	FATTY ACID BIOSYNTHETIC PROCESS	0.000662791
POSITIVE REGULATION OF TRANSCRIPTIONDNA DEPENDENT	2.59339e-09	POSITIVE REGULATION OF BIOLOGICAL PROCESS	0.000782838	PROTEOLYSIS	0.000663006
STEROID BINDING	2.61373e-09	PROTEIN LOCALIZATION	0.000785908	SUGAR BINDING	0.000664596
MITOCHONDRION ORGANIZATION AND BIOGENESIS	2.69986e-09	STRUCTURAL CONSTITUENT OF CYTOSKELETON	0.000809492	REGULATION OF CELLULAR COMPONENT ORGANIZATION AND BIOGENESIS	0.000664621
REGULATION OF PROGRAMMED CELL DEATH	2.70119e-09	FATTY ACID BETA OXIDATION	0.000818305	IMMUNE EFFECTOR PROCESS	0.000673048
AMINE BINDING	2.73732e-09	CELLULAR RESPONSE TO STRESS	0.000855436	VACUOLAR MEMBRANE	0.000687904
POSITIVE REGULATION OF RNA METABOLIC PROCESS	2.81598e-09	NEGATIVE REGULATION OF PROGRAMMED CELL DEATH	0.000876245	VIRAL REPRODUCTIVE PROCESS	0.000695021
REGULATION OF APOPTOSIS	2.8378e-09	REGULATION OF HORMONE SECRETION	0.000877145	ANTI APOPTOSIS	0.000725915
RESPONSE TO RADIATION	2.85459e-09	RESPONSE TO ENDOGENOUS STIMULUS	0.000883331	BIOSYNTHETIC PROCESS	0.000733035
CELL PROJECTION	2.88011e-09	RNA DEPENDENT ATPASE ACTIVITY	0.000886934	REGULATION OF PROTEIN MODIFICATION PROCESS	0.00075896
GLYCOSAMINOGLYCAN BINDING	2.95584e-09	DEVELOPMENTAL GROWTH	0.000893369	INTERMEDIATE FILAMENT	0.000764616
PROTEIN CATABOLIC PROCESS	2.97096e-09	NUCLEOBASENUCLEOSIDENUCLEOTIDE AND NUCLEIC ACID TRANSPORT	0.000896493	INTERMEDIATE FILAMENT CYTOSKELETON	0.000764616
HYDROLASE ACTIVITY ACTING ON CARBON NITROGEN NOT PEPTIDEBONDS	2.99003e-09	IMMUNE SYSTEM DEVELOPMENT	0.000906007	PURINE NUCLEOTIDE BINDING	0.000764616
LIPID BINDING	3.32807e-09	PEPTIDASE ACTIVITY	0.000906007	SPLICEOSOME	0.000764616
SEXUAL REPRODUCTION	3.32807e-09	REGULATION OF DNA METABOLIC PROCESS	0.000962112	LEUKOCYTE CHEMOTAXIS	0.000795993
MALE GONAD DEVELOPMENT	3.38399e-09	NEGATIVE REGULATION OF DEVELOPMENTAL PROCESS	0.000985071	SKELETAL MUSCLE DEVELOPMENT	0.000815891
REGULATION OF DEVELOPMENTAL PROCESS	3.38399e-09	ORGANELLE OUTER MEMBRANE	0.00100769	POSITIVE REGULATION OF BIOLOGICAL PROCESS	0.00081751
CYTOSKELETAL PART	3.49688e-09	OUTER MEMBRANE	0.00100769	LIPID TRANSPORT	0.000837892
MICROTUBULE ORGANIZING CENTER PART	3.50552e-09	POSITIVE REGULATION OF METABOLIC PROCESS	0.00100769	NEGATIVE REGULATION OF TRANSCRIPTION FROM RNA POLYMERASE II PROMOTER	0.000837892
HYDROLASE ACTIVITY HYDROLYZING O GLYCOSYL COMPOUNDS	3.52672e-09	MUSCLE DEVELOPMENT	0.00101703	LIGASE ACTIVITY FORMING CARBON NITROGEN BONDS	0.000849854
PURINE NUCLEOTIDE METABOLIC PROCESS	3.57729e-09	ENDOPLASMIC RETICULUM PART	0.00103193	REGULATION OF TRANSPORT	0.000857558
AXONOGENESIS	3.61731e-09	HEMOPOIETIC OR LYMPHOID ORGAN DEVELOPMENT	0.0010403	INORGANIC ANION TRANSPORT	0.000862368
CELL CYCLE PHASE	3.66219e-09	PROTEOLYSIS	0.0010403	SPINDLE ORGANIZATION AND BIOGENESIS	0.00086495
TRANSFERASE ACTIVITY TRANSFERRING ALKYL OR ARYLOTHER THAN METHYLGROUPS	3.68411e-09	MONOCARBOXYLIC ACID TRANSPORT	0.00104349	GENERAL RNA POLYMERASE II TRANSCRIPTION FACTOR ACTIVITY	0.000869983
VOLTAGE GATED CHANNEL ACTIVITY	3.68411e-09	POSITIVE REGULATION OF CELL PROLIFERATION	0.0010585	NEGATIVE REGULATION OF PHOSPHATE METABOLIC PROCESS	0.000870363
CHROMOSOME ORGANIZATION AND BIOGENESIS	3.71168e-09	REGULATION OF APOPTOSIS	0.0010585	NEGATIVE REGULATION OF PHOSPHORYLATION	0.000870363
SUBSTRATE SPECIFIC CHANNEL ACTIVITY	4.01518e-09	SECRETION BY CELL	0.00106249	NEUROPEPTIDE HORMONE ACTIVITY	0.000877185
GATED CHANNEL ACTIVITY	4.04455e-09	CELL PROJECTION PART	0.00106556	REPLICATION FORK	0.000887017
RECEPTOR COMPLEX	4.14209e-09	HYDROLASE ACTIVITY ACTING ON CARBON NITROGEN NOT PEPTIDEBONDSIN CYCLIC AMIDINES	0.00112652	RNA METABOLIC PROCESS	0.000896119
MYOBLAST DIFFERENTIATION	4.20776e-09	ATP BINDING	0.00112828	MACROMOLECULAR COMPLEX	0.000908981
ENZYME BINDING	4.21086e-09	NEGATIVE REGULATION OF TRANSLATION	0.00113098	REGULATION OF IMMUNE EFFECTOR PROCESS	0.000908981
HETEROGENEOUS NUCLEAR RIBONUCLEOPROTEIN COMPLEX	4.21228e-09	INTERCELLULAR JUNCTION ASSEMBLY	0.00114122	ACTIN BINDING	0.000915734
ESTABLISHMENT AND OR MAINTENANCE OF CHROMATIN ARCHITECTURE	4.33975e-09	HISTONE MODIFICATION	0.00114313	HELICASE ACTIVITY	0.000919449
PHOSPHOLIPID METABOLIC PROCESS	4.33975e-09	HOMEOSTATIC PROCESS	0.00114624	PYRIMIDINE NUCLEOTIDE METABOLIC PROCESS	0.000920003
ENZYME INHIBITOR ACTIVITY	4.36986e-09	CYTOKINE AND CHEMOKINE MEDIATED SIGNALING PATHWAY	0.00117235	BRAIN DEVELOPMENT	0.000921622
TRANSMEMBRANE RECEPTOR PROTEIN SERINE THREONINE KINASE SIGNALING PATHWAY	4.36986e-09	DNA REPLICATION INITIATION	0.00119933	PROTEIN METHYLTRANSFERASE ACTIVITY	0.000927422
CELL RECOGNITION	4.37143e-09	REGULATION OF PROTEIN AMINO ACID PHOSPHORYLATION	0.00121206	MICROTUBULE ORGANIZING CENTER ORGANIZATION AND BIOGENESIS	0.000936586
RESPONSE TO HYPOXIA	4.48705e-09	SERINE TYPE ENDOPEPTIDASE ACTIVITY	0.00121872	PROTEIN KINASE CASCADE	0.000939174
PHOSPHOLIPASE A2 ACTIVITY	4.50084e-09	MICROTUBULE ASSOCIATED COMPLEX	0.0012376	FATTY ACID OXIDATION	0.000957109
STEROID METABOLIC PROCESS	4.70004e-09	RESPONSE TO DRUG	0.00126849	CARBOHYDRATE BINDING	0.00096704
MITOSIS	4.82379e-09	MYOBLAST DIFFERENTIATION	0.00127038	RESPONSE TO CARBOHYDRATE STIMULUS	0.000991828
ESTABLISHMENT OF VESICLE LOCALIZATION	4.85582e-09	POSITIVE REGULATION OF LYMPHOCYTE ACTIVATION	0.00128466	SECRETION BY CELL	0.00104538
DETECTION OF EXTERNAL STIMULUS	4.97376e-09	HYDROGEN ION TRANSMEMBRANE TRANSPORTER ACTIVITY	0.00130326	GROWTH CONE	0.00106213
POSITIVE REGULATION OF TRANSCRIPTION	5.06563e-09	M PHASE	0.00132507	PROTEIN FOLDING	0.00108174
DEOXYRIBONUCLEASE ACTIVITY	5.17755e-09	REGULATION OF TRANSFERASE ACTIVITY	0.0013373	OXIDOREDUCTASE ACTIVITY ACTING ON NADH OR NADPH	0.00108626
SISTER CHROMATID SEGREGATION	5.27801e-09	REGULATION OF T CELL ACTIVATION	0.00133806	AGING	0.00112823
RUFFLE	5.30013e-09	APOPTOTIC NUCLEAR CHANGES	0.0013382	NUCLEOLUS	0.00113691
NEGATIVE REGULATION OF PROTEIN METABOLIC PROCESS	5.39073e-09	SYNAPSE ORGANIZATION AND BIOGENESIS	0.00133845	TRANSCRIPTION FACTOR TFIID COMPLEX	0.00114084
NEGATIVE REGULATION OF PHOSPHORYLATION	5.4913e-09	POSITIVE REGULATION OF MULTICELLULAR ORGANISMAL PROCESS	0.00135019	VIRAL REPRODUCTION	0.00116687
ION CHANNEL ACTIVITY	5.58409e-09	REGULATION OF KINASE ACTIVITY	0.00136168	RHO GTPASE ACTIVATOR ACTIVITY	0.00117277
INDUCTION OF APOPTOSIS BY INTRACELLULAR SIGNALS	5.58585e-09	REGULATION OF PROTEIN KINASE ACTIVITY	0.00136168	POSITIVE REGULATION OF PROTEIN AMINO ACID PHOSPHORYLATION	0.0011869
REGULATION OF CELL MIGRATION	5.82679e-09	SPERMATID DEVELOPMENT	0.00136198	CELL PROJECTION	0.00120943
TRICARBOXYLIC ACID CYCLE INTERMEDIATE METABOLIC PROCESS	5.94402e-09	RAS PROTEIN SIGNAL TRANSDUCTION	0.00136389	BASAL LAMINA	0.00121495
PROTON TRANSPORTING TWO SECTOR ATPASE COMPLEX	6.04856e-09	ENDOPLASMIC RETICULUM MEMBRANE	0.00137543	EUKARYOTIC TRANSLATION INITIATION FACTOR 3 COMPLEX	0.00122372
INTERLEUKIN 8 BIOSYNTHETIC PROCESS	6.10252e-09	PROTEIN COMPLEX ASSEMBLY	0.00137543	GLUTAMINE FAMILY AMINO ACID METABOLIC PROCESS	0.00122562
REGULATION OF INTRACELLULAR TRANSPORT	6.21428e-09	REGIONALIZATION	0.00137543	NUCLEOTIDE BINDING	0.00122935
ZINC ION BINDING	6.24987e-09	PROTEIN EXPORT FROM NUCLEUS	0.00139602	PROTEIN IMPORT INTO NUCLEUS TRANSLOCATION	0.00123991
CELLULAR PROTEIN CATABOLIC PROCESS	6.45841e-09	CELLULAR MACROMOLECULE CATABOLIC PROCESS	0.00140658	POSITIVE REGULATION OF CASPASE ACTIVITY	0.00127841
CELL CYCLE PROCESS	6.57407e-09	GAMETE GENERATION	0.0014196	CELL PROJECTION PART	0.0013697
ENZYME REGULATOR ACTIVITY	6.73989e-09	ESTABLISHMENT AND OR MAINTENANCE OF CELL POLARITY	0.00144237	CELLULAR PROTEIN CATABOLIC PROCESS	0.0013697
MICROTUBULE MOTOR ACTIVITY	6.81243e-09	RESPONSE TO NUTRIENT	0.00144895	MORPHOGENESIS OF AN EPITHELIUM	0.0013697
FATTY ACID OXIDATION	7.19904e-09	PROTEIN MATURATION	0.00148025	FEMALE PREGNANCY	0.00137398
PATTERN SPECIFICATION PROCESS	7.19904e-09	CIRCADIAN RHYTHM	0.00149961	ACTIVATION OF JNK ACTIVITY	0.00143853
REGULATION OF PROTEIN IMPORT INTO NUCLEUS	7.36633e-09	KINASE BINDING	0.00150044	ENDOPLASMIC RETICULUM MEMBRANE	0.00143853
POSITIVE REGULATION OF NUCLEOBASENUCLEOSIDENUCLEOTIDE AND NUCLEIC ACID METABOLIC PROCESS	7.43268e-09	ENDOPEPTIDASE ACTIVITY	0.00151506	NEGATIVE REGULATION OF RESPONSE TO STIMULUS	0.00144499
HETEROPHILIC CELL ADHESION	7.4358e-09	POSITIVE REGULATION OF TRANSCRIPTION	0.00158552	PURINE RIBONUCLEOTIDE BINDING	0.00145785
REGULATION OF HYDROLASE ACTIVITY	7.47322e-09	M PHASE OF MITOTIC CELL CYCLE	0.00161644	S ADENOSYLMETHIONINE DEPENDENT METHYLTRANSFERASE ACTIVITY	0.00146656
DNA CATABOLIC PROCESS	7.49868e-09	REPLICATION FORK	0.00170127	INORGANIC CATION TRANSMEMBRANE TRANSPORTER ACTIVITY	0.00146657
MITOTIC CELL CYCLE	7.52353e-09	POSITIVE REGULATION OF NUCLEOBASENUCLEOSIDENUCLEOTIDE AND NUCLEIC ACID METABOLIC PROCESS	0.00172442	POSITIVE REGULATION OF PEPTIDYL TYROSINE PHOSPHORYLATION	0.00146657
REGULATION OF PROTEIN STABILITY	8.17129e-09	EMBRYO IMPLANTATION	0.00172926	RAS PROTEIN SIGNAL TRANSDUCTION	0.00147168
REGULATION OF LYMPHOCYTE ACTIVATION	8.2912e-09	NEGATIVE REGULATION OF APOPTOSIS	0.00175567	LIPID BIOSYNTHETIC PROCESS	0.00147844
RESPONSE TO UV	8.52413e-09	RESPONSE TO LIGHT STIMULUS	0.00178855	SYNAPSE	0.00148101
NUCLEAR CHROMOSOME	8.57522e-09	ESTABLISHMENT OF CELLULAR LOCALIZATION	0.00182472	DEAMINASE ACTIVITY	0.00150169
LYASE ACTIVITY	8.57841e-09	DNA DEPENDENT DNA REPLICATION	0.00183928	ATPASE ACTIVITY COUPLED TO TRANSMEMBRANE MOVEMENT OF IONS	0.00150694
ORGANELLE ORGANIZATION AND BIOGENESIS	8.5788e-09	TRNA METABOLIC PROCESS	0.00193585	ANATOMICAL STRUCTURE FORMATION	0.00150861
SMALL GTPASE REGULATOR ACTIVITY	8.63101e-09	RIBONUCLEOPROTEIN COMPLEX BIOGENESIS AND ASSEMBLY	0.0019412	VACUOLAR TRANSPORT	0.00155368
OLIGOSACCHARYL TRANSFERASE COMPLEX	9.36548e-09	CELLULAR RESPONSE TO EXTRACELLULAR STIMULUS	0.00194214	RESPONSE TO XENOBIOTIC STIMULUS	0.0015648
REGULATION OF MITOSIS	9.36658e-09	RIBONUCLEASE ACTIVITY	0.00198924	ACTIVATION OF PROTEIN KINASE ACTIVITY	0.00157171
TRANSCRIPTION ACTIVATOR ACTIVITY	9.71677e-09	ICOSANOID METABOLIC PROCESS	0.00202307	REGULATED SECRETORY PATHWAY	0.00159315
ACTIN CYTOSKELETON	9.7853e-09	REGULATION OF CYTOKINE SECRETION	0.00204936	DEACETYLASE ACTIVITY	0.00159981
MITOCHONDRIAL RIBOSOME	9.88715e-09	RESPONSE TO RADIATION	0.00205103	POSITIVE REGULATION OF TRANSFERASE ACTIVITY	0.00161043
ORGANELLAR RIBOSOME	9.88715e-09	TISSUE MORPHOGENESIS	0.00215629	NF KAPPAB BINDING	0.0016145
DNA DAMAGE RESPONSESIGNAL TRANSDUCTION BY P53 CLASS MEDIATOR	1.02223e-08	SOLUBLE FRACTION	0.00216367	TUBE DEVELOPMENT	0.0016145
LEUKOCYTE DIFFERENTIATION	1.02223e-08	DYSTROPHIN ASSOCIATED GLYCOPROTEIN COMPLEX	0.00217251	PHOSPHORYLATION	0.00165948
PROTEIN POLYMERIZATION	1.02707e-08	ACTIVE TRANSMEMBRANE TRANSPORTER ACTIVITY	0.00218005	POSITIVE REGULATION OF IMMUNE RESPONSE	0.00165948
REGULATION OF RHO PROTEIN SIGNAL TRANSDUCTION	1.03514e-08	GENERAL RNA POLYMERASE II TRANSCRIPTION FACTOR ACTIVITY	0.00220478	RECEPTOR COMPLEX	0.00165948
AMINE RECEPTOR ACTIVITY	1.04199e-08	CARBOXYPEPTIDASE ACTIVITY	0.00224006	REGULATION OF CELL CELL ADHESION	0.00167128
CYTOKINE METABOLIC PROCESS	1.04324e-08	ANTIPORTER ACTIVITY	0.00224178	VACUOLAR PART	0.00168054
MICROTUBULE BASED PROCESS	1.08131e-08	RESPONSE TO XENOBIOTIC STIMULUS	0.00228771	PIGMENT BIOSYNTHETIC PROCESS	0.00169986
NEGATIVE REGULATION OF MULTICELLULAR ORGANISMAL PROCESS	1.1002e-08	ENDOMEMBRANE SYSTEM	0.00228976	PIGMENT METABOLIC PROCESS	0.00169986
NICOTINIC ACETYLCHOLINE ACTIVATED CATION SELECTIVE CHANNEL ACTIVITY	1.1002e-08	LIPID TRANSPORT	0.00248483	CELL CYCLE PROCESS	0.00172707
NICOTINIC ACETYLCHOLINE GATED RECEPTOR CHANNEL COMPLEX	1.1002e-08	RIBOSOMAL SUBUNIT	0.00248483	ESTABLISHMENT OF CELLULAR LOCALIZATION	0.00174986
REGULATION OF CELL CYCLE	1.11434e-08	ENDODEOXYRIBONUCLEASE ACTIVITY	0.00249163	L AMINO ACID TRANSMEMBRANE TRANSPORTER ACTIVITY	0.00174986
INSULIN RECEPTOR SIGNALING PATHWAY	1.12092e-08	HELICASE ACTIVITY	0.00268335	ANGIOGENESIS	0.00176343
DEFENSE RESPONSE TO BACTERIUM	1.12654e-08	HYDROLASE ACTIVITY ACTING ON CARBON NITROGEN NOT PEPTIDEBONDSIN LINEAR AMIDES	0.00268335	DNA REPLICATION	0.001827
RNA POLYMERASE II TRANSCRIPTION FACTOR ACTIVITY	1.12947e-08	SH2 DOMAIN BINDING	0.00270315	CELL CYCLE PHASE	0.00183431
TRANSLATION INITIATION FACTOR ACTIVITY	1.15542e-08	STEROID DEHYDROGENASE ACTIVITY	0.0027672	ONE CARBON COMPOUND METABOLIC PROCESS	0.00183739
ATPASE ACTIVITY COUPLED TO MOVEMENT OF SUBSTANCES	1.17749e-08	PROGRAMMED CELL DEATH	0.0027682	RAS GTPASE BINDING	0.00187212
ENDOPLASMIC RETICULUM MEMBRANE	1.19394e-08	TRANSCRIPTION INITIATION	0.00284382	PML BODY	0.00189376
PRIMARY ACTIVE TRANSMEMBRANE TRANSPORTER ACTIVITY	1.23043e-08	ELECTRON TRANSPORT GO 0006118	0.00285603	MACROMOLECULE LOCALIZATION	0.00192076
INTERLEUKIN RECEPTOR ACTIVITY	1.25697e-08	RESPONSE TO CARBOHYDRATE STIMULUS	0.00285603	NEGATIVE REGULATION OF NUCLEOBASENUCLEOSIDENUCLEOTIDE AND NUCLEIC ACID METABOLIC PROCESS	0.00192807
CALCIUM CHANNEL ACTIVITY	1.26607e-08	BRAIN DEVELOPMENT	0.00287488	ATP DEPENDENT RNA HELICASE ACTIVITY	0.00193607
OXIDOREDUCTASE ACTIVITY ACTING ON THE ALDEHYDE OR OXO GROUP OF DONORS	1.31452e-08	POSITIVE REGULATION OF CELLULAR PROTEIN METABOLIC PROCESS	0.00287488	CELL MATRIX ADHESION	0.00195917
METALLOPEPTIDASE ACTIVITY	1.32503e-08	PEPTIDE BINDING	0.00295802	POSITIVE REGULATION OF DEVELOPMENTAL PROCESS	0.00198032
REGULATION OF BODY FLUID LEVELS	1.33518e-08	CYSTEINE TYPE PEPTIDASE ACTIVITY	0.00296736	AXON	0.00201587
LAMELLIPODIUM	1.33548e-08	APICAL PLASMA MEMBRANE	0.00297895	SYNAPSE PART	0.00202268
REGULATION OF SMALL GTPASE MEDIATED SIGNAL TRANSDUCTION	1.33831e-08	NUCLEOSIDE TRIPHOSPHATASE ACTIVITY	0.00307314	INTRINSIC TO GOLGI MEMBRANE	0.00203587
AUXILIARY TRANSPORT PROTEIN ACTIVITY	1.40596e-08	REGULATION OF RAS GTPASE ACTIVITY	0.00307314	DEPHOSPHORYLATION	0.00203713
REGULATION OF CYCLIN DEPENDENT PROTEIN KINASE ACTIVITY	1.43259e-08	REGULATION OF RHO GTPASE ACTIVITY	0.00307314	NUCLEOBASENUCLEOSIDENUCLEOTIDE AND NUCLEIC ACID METABOLIC PROCESS	0.00203713
FATTY ACID BETA OXIDATION	1.44128e-08	REGULATION OF GROWTH	0.00311214	RNA POLYMERASE II TRANSCRIPTION FACTOR ACTIVITYENHANCER BINDING	0.00203713
PHOSPHOINOSITIDE MEDIATED SIGNALING	1.46752e-08	TASTE RECEPTOR ACTIVITY	0.00311848	TISSUE MORPHOGENESIS	0.00206995
PEPTIDE RECEPTOR ACTIVITY	1.54419e-08	POSITIVE REGULATION OF IMMUNE SYSTEM PROCESS	0.00314884	MITOCHONDRION	0.0020711
INTERLEUKIN 8 PRODUCTION	1.55236e-08	SYNAPSE	0.00315732	PHAGOCYTOSIS	0.0020711
TRANSLATION FACTOR ACTIVITY NUCLEIC ACID BINDING	1.57972e-08	ESTABLISHMENT OF VESICLE LOCALIZATION	0.00316408	TRANSCRIPTION FACTOR ACTIVITY	0.00209961
CYTOKINE AND CHEMOKINE MEDIATED SIGNALING PATHWAY	1.5871e-08	ALDO KETO REDUCTASE ACTIVITY	0.00329875	METALLOENDOPEPTIDASE ACTIVITY	0.00212981
ENDOPLASMIC RETICULUM PART	1.60417e-08	NUCLEAR ORGANIZATION AND BIOGENESIS	0.00330497	SISTER CHROMATID SEGREGATION	0.00213602
NEGATIVE REGULATION OF TRANSLATION	1.61363e-08	CYTOKINE SECRETION	0.00343914	VESICLE LOCALIZATION	0.00218221
LYMPHOCYTE DIFFERENTIATION	1.6257e-08	TISSUE REMODELING	0.00344877	LIGASE ACTIVITY	0.00226424
REGULATION OF CELL MORPHOGENESIS	1.6257e-08	IMMUNOLOGICAL SYNAPSE	0.00350113	CELLULAR CATABOLIC PROCESS	0.00234274
TRANSCRIPTION COACTIVATOR ACTIVITY	1.63793e-08	APOPTOSIS GO	0.00350971	MAGNESIUM ION BINDING	0.00234865
DNA REPAIR	1.66383e-08	INTERFERON GAMMA PRODUCTION	0.00351073	DEVELOPMENTAL MATURATION	0.00235563
SYNAPSE ORGANIZATION AND BIOGENESIS	1.66963e-08	THIOLESTER HYDROLASE ACTIVITY	0.00352359	REGULATION OF CELL ADHESION	0.00236173
RIBONUCLEOTIDE METABOLIC PROCESS	1.6925e-08	MULTI ORGANISM PROCESS	0.00359524	MYOBLAST DIFFERENTIATION	0.00239237
REGULATION OF ORGANELLE ORGANIZATION AND BIOGENESIS	1.6932e-08	NEGATIVE REGULATION OF HYDROLASE ACTIVITY	0.00359524	PROTEIN MODIFICATION BY SMALL PROTEIN CONJUGATION	0.00239237
PROTEIN KINASE INHIBITOR ACTIVITY	1.70026e-08	CYTOSOL	0.00362595	CYTOPLASMIC VESICLE	0.00245651
REGULATION OF CHROMOSOME ORGANIZATION AND BIOGENESIS	1.7193e-08	MEIOSIS I	0.00366577	REGULATION OF IMMUNE RESPONSE	0.00245651
RESPONSE TO DNA DAMAGE STIMULUS	1.72329e-08	DOUBLE STRAND BREAK REPAIR	0.00369728	CELL DEVELOPMENT	0.0025005
HYDROLASE ACTIVITY ACTING ON ACID ANHYDRIDESCATALYZING TRANSMEMBRANE MOVEMENT OF SUBSTANCES	1.74445e-08	CLATHRIN COATED VESICLE	0.00370809	N METHYLTRANSFERASE ACTIVITY	0.00250166
NEGATIVE REGULATION OF INTRACELLULAR TRANSPORT	1.75009e-08	RESPONSE TO DNA DAMAGE STIMULUS	0.00376819	SPECIFIC RNA POLYMERASE II TRANSCRIPTION FACTOR ACTIVITY	0.00250166
SKELETAL DEVELOPMENT	1.77614e-08	REGULATION OF TRANSPORT	0.00379855	ACID AMINO ACID LIGASE ACTIVITY	0.00252348
MITOCHONDRIAL RESPIRATORY CHAIN COMPLEX I	1.81386e-08	CELLULAR RESPONSE TO NUTRIENT LEVELS	0.00392124	STRIATED MUSCLE DEVELOPMENT	0.00252348
NADH DEHYDROGENASE COMPLEX	1.81386e-08	PML BODY	0.00397661	CHEMOKINE ACTIVITY	0.00254134
RESPIRATORY CHAIN COMPLEX I	1.81386e-08	PROTEIN MODIFICATION BY SMALL PROTEIN CONJUGATION	0.00402346	INTRINSIC TO ORGANELLE MEMBRANE	0.00254134
DOUBLE STRANDED DNA BINDING	1.84729e-08	LIPID KINASE ACTIVITY	0.00403238	SECRETORY PATHWAY	0.00257851
UBIQUITIN BINDING	1.86497e-08	MONOCARBOXYLIC ACID TRANSMEMBRANE TRANSPORTER ACTIVITY	0.0040339	ATPASE ACTIVITY COUPLED TO TRANSMEMBRANE MOVEMENT OF IONS PHOSPHORYLATIVE MECHANISM	0.00264193
STRUCTURE SPECIFIC DNA BINDING	1.89901e-08	GROWTH	0.00409103	MITOCHONDRIAL OUTER MEMBRANE	0.00264193
KINASE INHIBITOR ACTIVITY	1.96555e-08	CELLULAR BIOSYNTHETIC PROCESS	0.00416257	PATTERN SPECIFICATION PROCESS	0.00265221
COENZYME BINDING	2.02233e-08	TUBE DEVELOPMENT	0.00416257	CELLULAR BIOSYNTHETIC PROCESS	0.00268444
DRUG BINDING	2.05454e-08	RECEPTOR SIGNALING PROTEIN SERINE THREONINE KINASE ACTIVITY	0.00428882	REGULATION OF ENDOCYTOSIS	0.00272398
MAINTENANCE OF CELLULAR PROTEIN LOCALIZATION	2.13552e-08	HYDROLASE ACTIVITY ACTING ON ACID ANHYDRIDES	0.00446007	SEQUENCE SPECIFIC DNA BINDING	0.00272886
NEGATIVE REGULATION OF CELL MIGRATION	2.13552e-08	REGULATION OF CHROMOSOME ORGANIZATION AND BIOGENESIS	0.00450452	AMINO SUGAR METABOLIC PROCESS	0.00273285
KINESIN COMPLEX	2.13702e-08	PYROPHOSPHATASE ACTIVITY	0.00459941	M PHASE	0.00277609
CYTOKINE BIOSYNTHETIC PROCESS	2.19142e-08	ACETYLCHOLINE BINDING	0.00467435	NEGATIVE REGULATION OF SECRETION	0.00277609
CHROMATIN	2.21777e-08	GOLGI VESICLE TRANSPORT	0.0047029	EMBRYO IMPLANTATION	0.00277836
REGULATION OF CYTOKINE BIOSYNTHETIC PROCESS	2.33655e-08	GTP BINDING	0.0047029	REGULATION OF MOLECULAR FUNCTION	0.00286655
REGIONALIZATION	2.37151e-08	GUANYL NUCLEOTIDE BINDING	0.0047029	VESICLE	0.00289112
CONDENSED CHROMOSOME	2.39869e-08	POSITIVE REGULATION OF TRANSPORT	0.0047029	ACTIN FILAMENT BINDING	0.00289531
CARBONATE DEHYDRATASE ACTIVITY	2.40721e-08	POSITIVE REGULATION OF IMMUNE RESPONSE	0.00477469	ATP BINDING	0.00301455
POSITIVE REGULATION OF CELLULAR COMPONENT ORGANIZATION AND BIOGENESIS	2.42834e-08	MACROMOLECULE CATABOLIC PROCESS	0.00480395	N ACETYLGLUCOSAMINE METABOLIC PROCESS	0.00304054
VASCULATURE DEVELOPMENT	2.46513e-08	RNA SPLICING FACTOR ACTIVITYTRANSESTERIFICATION MECHANISM	0.00483416	INTEGRAL TO ORGANELLE MEMBRANE	0.00306384
CASPASE ACTIVATION	2.57345e-08	METALLOPEPTIDASE ACTIVITY	0.00485771	CYTOPLASMIC MEMBRANE BOUND VESICLE	0.00315022
LIPASE ACTIVITY	2.5898e-08	POSITIVE REGULATION OF TRANSCRIPTIONDNA DEPENDENT	0.00490037	GOLGI VESICLE TRANSPORT	0.00315022
AXON	2.6072e-08	DETECTION OF STIMULUS INVOLVED IN SENSORY PERCEPTION	0.00498426	ACTIVATION OF MAPK ACTIVITY	0.00323221
FEEDING BEHAVIOR	2.77698e-08	SECONDARY ACTIVE TRANSMEMBRANE TRANSPORTER ACTIVITY	0.00507209	RESPONSE TO TOXIN	0.00323221
NUCLEOTIDE METABOLIC PROCESS	2.77698e-08	REGULATION OF MITOTIC CELL CYCLE	0.00507653	CATABOLIC PROCESS	0.00323261
T CELL PROLIFERATION	2.79606e-08	SKELETAL MUSCLE DEVELOPMENT	0.00514879	POSITIVE REGULATION OF PHOSPHATE METABOLIC PROCESS	0.00326689
BRAIN DEVELOPMENT	2.91072e-08	APOPTOTIC PROGRAM	0.00517067	GENERATION OF PRECURSOR METABOLITES AND ENERGY	0.0032884
REGULATION OF CELL SHAPE	2.99482e-08	POSITIVE REGULATION OF PROTEIN METABOLIC PROCESS	0.00517067	VOLTAGE GATED SODIUM CHANNEL ACTIVITY	0.0033153
RESPONSE TO ABIOTIC STIMULUS	3.01399e-08	EXTRACELLULAR STRUCTURE ORGANIZATION AND BIOGENESIS	0.00517912	TRANSCRIPTION INITIATION	0.00333884
ANATOMICAL STRUCTURE FORMATION	3.03072e-08	RESPONSE TO OXIDATIVE STRESS	0.00527029	CYTOSOL	0.00339005
AMINO ACID DERIVATIVE METABOLIC PROCESS	3.13438e-08	MITOCHONDRIAL RIBOSOME	0.00531077	GTPASE BINDING	0.00341905
NUCLEOBASENUCLEOSIDE AND NUCLEOTIDE METABOLIC PROCESS	3.23172e-08	ORGANELLAR RIBOSOME	0.00531077	THYROID HORMONE RECEPTOR BINDING	0.00341905
EXONUCLEASE ACTIVITY	3.23258e-08	POST GOLGI VESICLE MEDIATED TRANSPORT	0.00531077	VESICLE MEDIATED TRANSPORT	0.00349477
NEGATIVE REGULATION OF PHOSPHATE METABOLIC PROCESS	3.27729e-08	CERAMIDE METABOLIC PROCESS	0.00558082	REGULATION OF MAPKKK CASCADE	0.00351544
NEGATIVE REGULATION OF IMMUNE SYSTEM PROCESS	3.31511e-08	IMMUNE EFFECTOR PROCESS	0.00559364	NEGATIVE REGULATION OF DNA REPLICATION	0.00354336
POTASSIUM CHANNEL REGULATOR ACTIVITY	3.38391e-08	CYTOKINE PRODUCTION	0.00564839	REGULATION OF PROTEIN AMINO ACID PHOSPHORYLATION	0.00354336
DNA HELICASE ACTIVITY	3.38803e-08	MITOSIS	0.00572179	DNA BINDING	0.0035635
M PHASE OF MITOTIC CELL CYCLE	3.40826e-08	HISTONE DEACETYLASE COMPLEX	0.00582179	PROTEIN POLYUBIQUITINATION	0.00368477
INTERPHASE OF MITOTIC CELL CYCLE	3.54837e-08	MEMBRANE ORGANIZATION AND BIOGENESIS	0.00589741	INTRACELLULAR TRANSPORT	0.00373045
POSITIVE REGULATION OF CYTOSKELETON ORGANIZATION AND BIOGENESIS	3.55244e-08	DNA DAMAGE RESPONSESIGNAL TRANSDUCTION RESULTING IN INDUCTION OF APOPTOSIS	0.00596305	STRESS ACTIVATED PROTEIN KINASE SIGNALING PATHWAY	0.00377609
EXOCYTOSIS	3.56161e-08	NUCLEAR ENVELOPE ENDOPLASMIC RETICULUM NETWORK	0.00596457	ACTIVATION OF NF KAPPAB TRANSCRIPTION FACTOR	0.0038122
INTERPHASE	3.5655e-08	ATP DEPENDENT HELICASE ACTIVITY	0.00603553	NEGATIVE REGULATION OF CATALYTIC ACTIVITY	0.00383837
TRANSLATION REGULATOR ACTIVITY	3.6519e-08	CELL ACTIVATION	0.00606161	PHOTOTRANSDUCTION	0.00383837
REGULATION OF CATABOLIC PROCESS	3.73529e-08	RESPONSE TO STEROID HORMONE STIMULUS	0.00607025	CARBOHYDRATE TRANSPORT	0.00385499
MAGNESIUM ION BINDING	3.79234e-08	AMINO ACID DERIVATIVE METABOLIC PROCESS	0.00611472	ORGANELLE MEMBRANE	0.00388208
HORMONE BINDING	3.89259e-08	ESTABLISHMENT OF PROTEIN LOCALIZATION	0.00615406	PROTEIN AMINO ACID DEPHOSPHORYLATION	0.00388208
AXON GUIDANCE	3.94718e-08	ADENYLATE CYCLASE ACTIVATION	0.00630813	MEMBRANE BOUND VESICLE	0.00391445
REGULATION OF T CELL PROLIFERATION	4.04168e-08	CYSTEINE TYPE ENDOPEPTIDASE ACTIVITY	0.00668703	ANTIPORTER ACTIVITY	0.00401126
PROTEIN HETERODIMERIZATION ACTIVITY	4.10493e-08	SPHINGOLIPID METABOLIC PROCESS	0.0067307	POSITIVE REGULATION OF PROTEIN MODIFICATION PROCESS	0.00401126
POSITIVE REGULATION OF SECRETION	4.12655e-08	PROTEIN SERINE THREONINE TYROSINE KINASE ACTIVITY	0.00680551	INOSITOL OR PHOSPHATIDYLINOSITOL PHOSPHODIESTERASE ACTIVITY	0.0041301
SYNAPTOGENESIS	4.19254e-08	THYROID HORMONE RECEPTOR BINDING	0.00682041	PHOSPHOLIPASE A2 ACTIVITY	0.00413844
REGULATION OF ACTION POTENTIAL	4.27906e-08	DNA DIRECTED DNA POLYMERASE ACTIVITY	0.00682722	TASTE RECEPTOR ACTIVITY	0.00415282
TRANSCRIPTION INITIATION FROM RNA POLYMERASE II PROMOTER	4.34766e-08	SUGAR BINDING	0.0068369	PEPTIDE BINDING	0.00419481
EARLY ENDOSOME	4.41957e-08	NUCLEOLUS	0.00712153	REGULATION OF TRANSFORMING GROWTH FACTOR BETA RECEPTOR SIGNALING PATHWAY	0.00424976
NEGATIVE REGULATION OF TRANSPORT	4.54657e-08	RECEPTOR COMPLEX	0.00714075	REGULATION OF CATABOLIC PROCESS	0.00437721
SECOND MESSENGER MEDIATED SIGNALING	4.57427e-08	GOLGI APPARATUS PART	0.00715825	ANDROGEN RECEPTOR SIGNALING PATHWAY	0.00440176
DNA DIRECTED RNA POLYMERASEII HOLOENZYME	4.71826e-08	MACROMOLECULAR COMPLEX DISASSEMBLY	0.00715825	REGULATION OF JNK ACTIVITY	0.00447226
CELLULAR COMPONENT DISASSEMBLY	4.9759e-08	PROTEIN COMPLEX DISASSEMBLY	0.00715825	PHOSPHOINOSITIDE MEDIATED SIGNALING	0.00447429
MRNA BINDING	5.0673e-08	PHOSPHATE TRANSMEMBRANE TRANSPORTER ACTIVITY	0.00717852	NEGATIVE REGULATION OF DEVELOPMENTAL PROCESS	0.00449036
GLUCOSE CATABOLIC PROCESS	5.07484e-08	SYMPORTER ACTIVITY	0.00725042	PROTEIN LOCALIZATION	0.00449036
REGULATION OF TRANSPORT	5.09988e-08	PHOSPHORIC DIESTER HYDROLASE ACTIVITY	0.00745028	REGULATION OF DEVELOPMENTAL PROCESS	0.00454939
RESPONSE TO TOXIN	5.138e-08	ADAPTIVE IMMUNE RESPONSE	0.00746192	CORTICAL CYTOSKELETON	0.00466307
BLOOD COAGULATION	5.20247e-08	NUCLEOTIDE METABOLIC PROCESS	0.00746192	CELLULAR COMPONENT ASSEMBLY	0.00471324
COAGULATION	5.20247e-08	PEPTIDYL AMINO ACID MODIFICATION	0.00746192	DELAYED RECTIFIER POTASSIUM CHANNEL ACTIVITY	0.0047318
NEGATIVE REGULATION OF GROWTH	5.45647e-08	PROTEIN KINASE CASCADE	0.00746192	LEUKOCYTE MIGRATION	0.00473609
CONDENSED NUCLEAR CHROMOSOME	5.61268e-08	POSITIVE REGULATION OF TRANSFERASE ACTIVITY	0.00765203	POSITIVE REGULATION OF TRANSCRIPTION FACTOR ACTIVITY	0.00473609
MITOCHONDRIAL MEMBRANE ORGANIZATION AND BIOGENESIS	5.68476e-08	VACUOLE	0.00839753	PROTEIN COMPLEX ASSEMBLY	0.00473609
POSITIVE REGULATION OF T CELL PROLIFERATION	5.74089e-08	REGULATION OF PROTEIN IMPORT INTO NUCLEUS	0.00852713	MACROMOLECULAR COMPLEX ASSEMBLY	0.00477541
GLYCOLIPID METABOLIC PROCESS	5.95005e-08	POSITIVE REGULATION OF RNA METABOLIC PROCESS	0.00868303	PROTEIN SERINE THREONINE TYROSINE KINASE ACTIVITY	0.00478937
PHOSPHOINOSITIDE BINDING	5.95932e-08	G PROTEIN SIGNALING COUPLED TO IP3 SECOND MESSENGERPHOSPHOLIPASE C ACTIVATING	0.00874198	COFACTOR METABOLIC PROCESS	0.00485184
VOLTAGE GATED SODIUM CHANNEL ACTIVITY	6.01744e-08	INTEGRAL TO GOLGI MEMBRANE	0.00876589	ACTIN FILAMENT	0.00485299
CHROMATIN ASSEMBLY OR DISASSEMBLY	6.10921e-08	DENDRITE	0.00889251	OVULATION CYCLE	0.00485299
CELLULAR LIPID CATABOLIC PROCESS	6.16683e-08	RIBOSOME	0.00890889	REGULATION OF ANATOMICAL STRUCTURE MORPHOGENESIS	0.00488897
ATP DEPENDENT DNA HELICASE ACTIVITY	6.19321e-08	POSITIVE REGULATION OF CYTOKINE SECRETION	0.00892579	POSITIVE REGULATION OF PHOSPHORYLATION	0.00498326
CHANNEL REGULATOR ACTIVITY	6.43452e-08	REGULATION OF CATALYTIC ACTIVITY	0.00893764	OXYGEN BINDING	0.0049942
G PROTEIN SIGNALING COUPLED TO IP3 SECOND MESSENGERPHOSPHOLIPASE C ACTIVATING	6.66956e-08	DNA CATABOLIC PROCESS	0.0091529	POSITIVE REGULATION OF DEFENSE RESPONSE	0.00499987
SMALL CONJUGATING PROTEIN SPECIFIC PROTEASE ACTIVITY	6.78862e-08	NUCLEOLAR PART	0.00934754	REGULATION OF ACTIN FILAMENT LENGTH	0.00514535
TRANSFERASE ACTIVITY TRANSFERRING ACYL GROUPS	6.87545e-08	LIGASE ACTIVITY	0.0103876	REGULATION OF CELLULAR COMPONENT SIZE	0.00514535
WOUND HEALING	6.98075e-08	CHROMATIN MODIFICATION	0.0104557	REGULATION OF MITOTIC CELL CYCLE	0.00514535
UDP GLYCOSYLTRANSFERASE ACTIVITY	7.46063e-08	NEGATIVE REGULATION OF ANGIOGENESIS	0.0104932	CHROMATIN	0.00528308
PROTEIN KINASE REGULATOR ACTIVITY	7.4901e-08	EXOCYTOSIS	0.0105082	TRANSCRIPTION FROM RNA POLYMERASE III PROMOTER	0.00539273
OLIGOSACCHARIDE METABOLIC PROCESS	7.66339e-08	TRANSLATION INITIATION FACTOR ACTIVITY	0.0105455	REGULATION OF BLOOD PRESSURE	0.00550417
REGULATION OF RAS PROTEIN SIGNAL TRANSDUCTION	7.71833e-08	HEMATOPOIETIN INTERFERON CLASSD200 DOMAIN CYTOKINE RECEPTOR ACTIVITY	0.0105892	DYSTROPHIN ASSOCIATED GLYCOPROTEIN COMPLEX	0.00554964
INOSITOL OR PHOSPHATIDYLINOSITOL PHOSPHATASE ACTIVITY	7.77665e-08	REGULATION OF PHOSPHORYLATION	0.0106264	DNA INTEGRITY CHECKPOINT	0.00555348
CHAPERONE BINDING	7.8043e-08	ANGIOGENESIS	0.0106603	PEPTIDYL TYROSINE MODIFICATION	0.00556361
INTRACELLULAR RECEPTOR MEDIATED SIGNALING PATHWAY	8.28524e-08	POSITIVE REGULATION OF CELLULAR COMPONENT ORGANIZATION AND BIOGENESIS	0.0107057	POSITIVE REGULATION OF MULTICELLULAR ORGANISMAL PROCESS	0.00573313
STEROID HORMONE RECEPTOR SIGNALING PATHWAY	8.28524e-08	REGULATION OF CYTOKINE PRODUCTION	0.0108071	RESPONSE TO BACTERIUM	0.00573313
SH3 DOMAIN BINDING	8.57273e-08	ATP DEPENDENT RNA HELICASE ACTIVITY	0.0112386	POSITIVE REGULATION OF CATALYTIC ACTIVITY	0.00583652
INSULIN LIKE GROWTH FACTOR RECEPTOR BINDING	8.60366e-08	VESICLE	0.0113378	CHROMATIN REMODELING	0.00586277
TRANSCRIPTION FROM RNA POLYMERASE III PROMOTER	8.67618e-08	LIPID HOMEOSTASIS	0.0114195	LEADING EDGE	0.00586277
CENTROSOME CYCLE	8.73558e-08	ENERGY DERIVATION BY OXIDATION OF ORGANIC COMPOUNDS	0.0114953	REGULATION OF CELL SHAPE	0.00590545
STRUCTURAL CONSTITUENT OF MUSCLE	8.75272e-08	PHOTOTRANSDUCTION	0.0115249	REGULATION OF MAP KINASE ACTIVITY	0.00591606
RIBOSOME BIOGENESIS AND ASSEMBLY	8.8273e-08	TRANSCRIPTION INITIATION FROM RNA POLYMERASE II PROMOTER	0.0116159	CARBOHYDRATE TRANSMEMBRANE TRANSPORTER ACTIVITY	0.00616237
CATION TRANSPORTING ATPASE ACTIVITY	8.87049e-08	PROTEIN UBIQUITINATION	0.0119524	HOMEOSTASIS OF NUMBER OF CELLS	0.0061856
POSITIVE REGULATION OF HYDROLASE ACTIVITY	8.89031e-08	MITOCHONDRIAL MEMBRANE PART	0.0120046	INTERACTION WITH HOST	0.00622323
DNA METABOLIC PROCESS	8.96118e-08	CONDENSED CHROMOSOME	0.0120503	POSITIVE REGULATION OF JNK ACTIVITY	0.00634983
TRANSLATIONAL INITIATION	8.96118e-08	ANCHORED TO MEMBRANE	0.0120831	GLYCOPROTEIN CATABOLIC PROCESS	0.00678429
GTPASE REGULATOR ACTIVITY	9.01421e-08	ANCHORED TO PLASMA MEMBRANE	0.0120831	POSITIVE REGULATION OF MAP KINASE ACTIVITY	0.00679785
CELL CYCLE GO 0007049	9.07951e-08	GTPASE BINDING	0.0122421	CATION TRANSPORTING ATPASE ACTIVITY	0.00695872
HYDROLASE ACTIVITY ACTING ON GLYCOSYL BONDS	9.94866e-08	MITOCHONDRIAL ENVELOPE	0.012572	COATED VESICLE	0.00695894
LIGAND GATED CHANNEL ACTIVITY	9.94866e-08	SPLICEOSOME ASSEMBLY	0.012572	PROTEIN PHOSPHATASE TYPE 2A REGULATOR ACTIVITY	0.00695894
INDUCTION OF APOPTOSIS BY EXTRACELLULAR SIGNALS	1.0184e-07	MEMBRANE BOUND VESICLE	0.0127664	NUCLEAR ENVELOPE ENDOPLASMIC RETICULUM NETWORK	0.00695957
NEGATIVE REGULATION OF CELLULAR COMPONENT ORGANIZATION AND BIOGENESIS	1.0184e-07	REGULATION OF NEUROTRANSMITTER LEVELS	0.012777	PROTEIN CATABOLIC PROCESS	0.00697788
HEMOSTASIS	1.02531e-07	PERINUCLEAR REGION OF CYTOPLASM	0.0130062	REGULATION OF PROGRAMMED CELL DEATH	0.00697788
LIPID CATABOLIC PROCESS	1.0271e-07	APICAL PART OF CELL	0.013239	NEGATIVE REGULATION OF PROGRAMMED CELL DEATH	0.00700145
NEGATIVE REGULATION OF CELLULAR PROTEIN METABOLIC PROCESS	1.02991e-07	HISTONE ACETYLTRANSFERASE ACTIVITY	0.0133064	POSITIVE REGULATION OF PROTEIN SECRETION	0.00706823
HOMEOSTASIS OF NUMBER OF CELLS	1.06769e-07	DNA HELICASE ACTIVITY	0.013582	PHOSPHORIC DIESTER HYDROLASE ACTIVITY	0.00739283
SODIUM CHANNEL ACTIVITY	1.08409e-07	LEADING EDGE	0.0136097	CYCLIC NUCLEOTIDE METABOLIC PROCESS	0.00745135
HELICASE ACTIVITY	1.08673e-07	PROTEIN KINASE BINDING	0.0137841	BRUSH BORDER	0.00746238
T CELL ACTIVATION	1.11185e-07	BIOPOLYMER CATABOLIC PROCESS	0.0143677	ER GOLGI INTERMEDIATE COMPARTMENT	0.00748129
ATPASE ACTIVITY COUPLED TO TRANSMEMBRANE MOVEMENT OF IONS PHOSPHORYLATIVE MECHANISM	1.11955e-07	LYSOSOME	0.0144547	NUCLEAR SPECK	0.00751683
SENSORY ORGAN DEVELOPMENT	1.14493e-07	LYTIC VACUOLE	0.0144547	GROWTH FACTOR ACTIVITY	0.00752735
REGULATION OF CELLULAR COMPONENT ORGANIZATION AND BIOGENESIS	1.18402e-07	CELLULAR PROTEIN COMPLEX ASSEMBLY	0.0145942	POSITIVE REGULATION OF CELLULAR METABOLIC PROCESS	0.00752735
REGULATION OF TRANSLATION	1.23065e-07	INTRACELLULAR TRANSPORT	0.014611	LOW DENSITY LIPOPROTEIN BINDING	0.00762572
INTRINSIC TO GOLGI MEMBRANE	1.25524e-07	PROTEIN DEACETYLASE ACTIVITY	0.0147565	REGULATION OF I KAPPAB KINASE NF KAPPAB CASCADE	0.00764439
PROTEIN IMPORT INTO NUCLEUS TRANSLOCATION	1.28607e-07	SOLUTE SODIUM SYMPORTER ACTIVITY	0.0153044	NEUROPEPTIDE SIGNALING PATHWAY	0.00784486
G PROTEIN SIGNALING COUPLED TO CYCLIC NUCLEOTIDE SECOND MESSENGER	1.29751e-07	POSITIVE REGULATION OF T CELL ACTIVATION	0.0154108	REGULATION OF PEPTIDYL TYROSINE PHOSPHORYLATION	0.00784486
N ACYLTRANSFERASE ACTIVITY	1.33574e-07	HORMONE BINDING	0.0154313	RIBONUCLEOPROTEIN BINDING	0.0081788
POSITIVE REGULATION OF LYMPHOCYTE ACTIVATION	1.35997e-07	NUCLEOTIDE KINASE ACTIVITY	0.0156968	ENDOTHELIAL CELL PROLIFERATION	0.00826427
REGULATION OF SECRETION	1.37399e-07	EXTRINSIC TO PLASMA MEMBRANE	0.0162948	ADAPTIVE IMMUNE RESPONSE	0.00826867
M PHASE	1.42123e-07	REGULATION OF SIGNAL TRANSDUCTION	0.0164308	HEME BIOSYNTHETIC PROCESS	0.00827885
MYELOID LEUKOCYTE DIFFERENTIATION	1.48621e-07	POSITIVE REGULATION OF SIGNAL TRANSDUCTION	0.0164788	HEME METABOLIC PROCESS	0.00827885
SINGLE STRANDED DNA BINDING	1.49278e-07	ENDOPLASMIC RETICULUM LUMEN	0.0165198	HEMATOPOIETIN INTERFERON CLASSD200 DOMAIN CYTOKINE RECEPTOR BINDING	0.0083009
ELECTRON TRANSPORT GO 0006118	1.53121e-07	PROTEIN OLIGOMERIZATION	0.0166315	CELLULAR DEFENSE RESPONSE	0.00838704
VITAMIN TRANSPORT	1.5518e-07	METHYLTRANSFERASE ACTIVITY	0.0169618	REGULATION OF CELL MORPHOGENESIS	0.00851729
POSITIVE REGULATION OF CYTOKINE BIOSYNTHETIC PROCESS	1.56547e-07	ORGANELLE MEMBRANE	0.0175297	REGULATION OF G PROTEIN COUPLED RECEPTOR PROTEIN SIGNALING PATHWAY	0.00864588
SMAD BINDING	1.57934e-07	PHOSPHOLIPASE A2 ACTIVITY	0.0176684	REGULATION OF CELLULAR PROTEIN METABOLIC PROCESS	0.00877953
VITAMIN BINDING	1.59583e-07	FATTY ACID BIOSYNTHETIC PROCESS	0.0179002	ESTABLISHMENT OF PROTEIN LOCALIZATION	0.00888821
BASOLATERAL PLASMA MEMBRANE	1.6191e-07	T CELL PROLIFERATION	0.0181188	POSITIVE REGULATION OF METABOLIC PROCESS	0.00895725
EXTRACELLULAR STRUCTURE ORGANIZATION AND BIOGENESIS	1.65705e-07	ER GOLGI INTERMEDIATE COMPARTMENT	0.0181625	HISTONE METHYLTRANSFERASE ACTIVITY	0.00896919
NEGATIVE REGULATION OF DEVELOPMENTAL PROCESS	1.67417e-07	MEMBRANE LIPID METABOLIC PROCESS	0.0183096	CELL MATURATION	0.00913079
CELL STRUCTURE DISASSEMBLY DURING APOPTOSIS	1.71787e-07	PHOSPHOLIPID BIOSYNTHETIC PROCESS	0.0184979	JAK STAT CASCADE	0.00917668
PHOSPHOLIPASE ACTIVITY	1.72073e-07	BIOGENIC AMINE METABOLIC PROCESS	0.0185188	SPECIFIC TRANSCRIPTIONAL REPRESSOR ACTIVITY	0.00917668
CYTOKINE ACTIVITY	1.81994e-07	ACTIN FILAMENT	0.0185466	REGULATION OF SIGNAL TRANSDUCTION	0.00922864
EUKARYOTIC TRANSLATION INITIATION FACTOR 3 COMPLEX	1.82424e-07	PROTEIN SERINE THREONINE PHOSPHATASE ACTIVITY	0.0186088	NUCLEAR PORE	0.00933454
OXIDOREDUCTASE ACTIVITY ACTING ON THE ALDEHYDE OR OXO GROUP OF DONORSNAD OR NADP AS ACCEPTOR	1.84648e-07	MICROBODY	0.0187105	ANCHORED TO MEMBRANE	0.00943749
CARBON OXYGEN LYASE ACTIVITY	1.87207e-07	PEROXISOME	0.0187105	ANCHORED TO PLASMA MEMBRANE	0.00943749
NEGATIVE REGULATION OF DNA BINDING	1.88882e-07	PORE COMPLEX	0.0189243	CARBONATE DEHYDRATASE ACTIVITY	0.0100752
CARBOXYLESTERASE ACTIVITY	1.90422e-07	MITOCHONDRION ORGANIZATION AND BIOGENESIS	0.0190569	PORE COMPLEX	0.0100889
NUCLEOTIDE SUGAR METABOLIC PROCESS	1.91043e-07	NUCLEOTIDE BIOSYNTHETIC PROCESS	0.0190871	RESPONSE TO LIGHT STIMULUS	0.0100889
PROTEIN TETRAMERIZATION	1.9357e-07	SMAD BINDING	0.0195652	CONDENSED CHROMOSOME	0.0101228
NITROGEN COMPOUND BIOSYNTHETIC PROCESS	1.97191e-07	STEROID HORMONE RECEPTOR ACTIVITY	0.0196708	RESPONSE TO HEAT	0.0103319
SMALL CONJUGATING PROTEIN BINDING	2.15371e-07	ENVELOPE	0.0199133	PHOSPHATASE BINDING	0.0105254
PROTEIN OLIGOMERIZATION	2.2024e-07	ORGANELLE ENVELOPE	0.0199133	CALCIUM ION TRANSMEMBRANE TRANSPORTER ACTIVITY	0.0105514
METALLOEXOPEPTIDASE ACTIVITY	2.24692e-07	ONE CARBON COMPOUND METABOLIC PROCESS	0.0199908	REGULATION OF NUCLEOCYTOPLASMIC TRANSPORT	0.0105514
NEUROPEPTIDE HORMONE ACTIVITY	2.26499e-07	INTERLEUKIN RECEPTOR ACTIVITY	0.0200468	CELL CORTEX PART	0.0105648
REGULATION OF TRANSLATIONAL INITIATION	2.28938e-07	DRUG BINDING	0.020269	SENSORY PERCEPTION OF CHEMICAL STIMULUS	0.0105862
ATPASE ACTIVITY	2.32301e-07	PROTEIN HOMOOLIGOMERIZATION	0.020269	NUCLEAR ENVELOPE	0.0108657
TELOMERIC DNA BINDING	2.33758e-07	SODIUM CHANNEL ACTIVITY	0.020269	SUPEROXIDE METABOLIC PROCESS	0.011491
HEMATOPOIETIN INTERFERON CLASSD200 DOMAIN CYTOKINE RECEPTOR ACTIVITY	2.34852e-07	ACTIVATION OF NF KAPPAB TRANSCRIPTION FACTOR	0.0203449	REGULATION OF ACTIN POLYMERIZATION AND OR DEPOLYMERIZATION	0.0115129
AMINE BIOSYNTHETIC PROCESS	2.35484e-07	AMINOPEPTIDASE ACTIVITY	0.0205807	SMALL GTPASE BINDING	0.0116727
POSITIVE REGULATION OF TRANSLATION	2.41427e-07	ACTIVATION OF PROTEIN KINASE ACTIVITY	0.0205863	POSITIVE REGULATION OF TRANSCRIPTION FROM RNA POLYMERASE II PROMOTER	0.0118401
REGULATION OF CYTOSKELETON ORGANIZATION AND BIOGENESIS	2.43727e-07	REGULATION OF MOLECULAR FUNCTION	0.0206221	PEPTIDYL AMINO ACID MODIFICATION	0.0119755
CYCLIC NUCLEOTIDE MEDIATED SIGNALING	2.51592e-07	ATPASE ACTIVITY	0.0213551	NUCLEAR ORGANIZATION AND BIOGENESIS	0.0120938
G2 M TRANSITION OF MITOTIC CELL CYCLE	2.55594e-07	HYDRO LYASE ACTIVITY	0.0213554	TRIACYLGLYCEROL METABOLIC PROCESS	0.0122365
GALACTOSYLTRANSFERASE ACTIVITY	2.67463e-07	SYNAPTIC VESICLE	0.0213554	FEMALE GAMETE GENERATION	0.0122599
TIGHT JUNCTION	2.70446e-07	ORGANELLE INNER MEMBRANE	0.0213693	GLYCOSPHINGOLIPID METABOLIC PROCESS	0.0124219
EXCITATORY EXTRACELLULAR LIGAND GATED ION CHANNEL ACTIVITY	2.71448e-07	ACTIVATION OF IMMUNE RESPONSE	0.0214889	HOMEOSTATIC PROCESS	0.01244
EXTRACELLULAR LIGAND GATED ION CHANNEL ACTIVITY	2.71448e-07	MITOCHONDRIAL PART	0.0215027	CYSTEINE TYPE PEPTIDASE ACTIVITY	0.0127786
REGULATION OF JNK CASCADE	2.72269e-07	CYTOPLASMIC MEMBRANE BOUND VESICLE	0.0220861	CYTOKINE AND CHEMOKINE MEDIATED SIGNALING PATHWAY	0.0127786
CELL CYCLE ARREST GO 0007050	2.91582e-07	PYRIMIDINE NUCLEOTIDE METABOLIC PROCESS	0.0221818	SUGAR TRANSMEMBRANE TRANSPORTER ACTIVITY	0.0127786
ANGIOGENESIS	2.9527e-07	GROWTH CONE	0.0222325	METALLOPEPTIDASE ACTIVITY	0.0128588
RAS GTPASE BINDING	3.17004e-07	DNA REPAIR	0.0222847	ANTIGEN BINDING	0.0130022
OXIDOREDUCTASE ACTIVITY ACTING ON PEROXIDE AS ACCEPTOR	3.17748e-07	REGULATION OF IMMUNE RESPONSE	0.0223605	RNA POLYMERASE ACTIVITY	0.0133004
ATPASE ACTIVITY COUPLED	3.23659e-07	ACETYLTRANSFERASE ACTIVITY	0.0226133	PROTEIN OLIGOMERIZATION	0.0134257
CARBOHYDRATE KINASE ACTIVITY	3.37964e-07	TRANSFERASE ACTIVITY TRANSFERRING ONE CARBON GROUPS	0.0230051	POSITIVE REGULATION OF IMMUNE SYSTEM PROCESS	0.0134666
POSITIVE REGULATION OF CASPASE ACTIVITY	3.42301e-07	LYASE ACTIVITY	0.0230859	REGULATION OF CELLULAR PH	0.0135224
INTEGRAL TO GOLGI MEMBRANE	3.43174e-07	MAINTENANCE OF CELLULAR LOCALIZATION	0.0234736	GLAND DEVELOPMENT	0.0136848
MICROTUBULE ORGANIZING CENTER ORGANIZATION AND BIOGENESIS	3.56551e-07	MAINTENANCE OF CELLULAR PROTEIN LOCALIZATION	0.0234736	AEROBIC RESPIRATION	0.0138385
DNA DAMAGE RESPONSESIGNAL TRANSDUCTION	3.63371e-07	COLLAGEN	0.0235702	POSITIVE REGULATION OF BINDING	0.013865
REPLICATION FORK	3.67528e-07	ENDONUCLEASE ACTIVITY	0.0236587	LYASE ACTIVITY	0.0141021
SEROTONIN RECEPTOR ACTIVITY	3.71484e-07	LEUKOCYTE ACTIVATION	0.0237045	SERINE TYPE ENDOPEPTIDASE INHIBITOR ACTIVITY	0.014488
GROWTH	3.7158e-07	STRUCTURAL CONSTITUENT OF RIBOSOME	0.0237622	NEGATIVE REGULATION OF DNA METABOLIC PROCESS	0.0145959
CASPASE REGULATOR ACTIVITY	3.82035e-07	STRIATED MUSCLE DEVELOPMENT	0.0240225	NUCLEAR MEMBRANE PART	0.0146576
UBIQUITIN LIGASE COMPLEX	3.83312e-07	MITOCHONDRIAL INNER MEMBRANE	0.0241972	TRANSCRIPTION INITIATION FROM RNA POLYMERASE II PROMOTER	0.0149959
CAMP MEDIATED SIGNALING	4.0316e-07	REGULATION OF CELL GROWTH	0.0249266	REGULATION OF PROTEIN IMPORT INTO NUCLEUS	0.014996
DNA FRAGMENTATION DURING APOPTOSIS	4.0539e-07	REGULATION OF CELLULAR PH	0.0253261	AMINOPEPTIDASE ACTIVITY	0.0151046
G PROTEIN SIGNALING COUPLED TO CAMP NUCLEOTIDE SECOND MESSENGER	4.08546e-07	ER NUCLEAR SIGNALING PATHWAY	0.0258832	REGULATION OF GTPASE ACTIVITY	0.0151959
LEUKOCYTE MIGRATION	4.17577e-07	CYTOPLASMIC VESICLE	0.026888	ENERGY DERIVATION BY OXIDATION OF ORGANIC COMPOUNDS	0.0152344
BRUSH BORDER	4.2767e-07	CHEMOKINE RECEPTOR BINDING	0.0271451	HYDROLASE ACTIVITY HYDROLYZING N GLYCOSYL COMPOUNDS	0.0152344
RAS GUANYL NUCLEOTIDE EXCHANGE FACTOR ACTIVITY	4.27851e-07	REGULATION OF SYNAPSE STRUCTURE AND ACTIVITY	0.0271451	TRANSFERASE ACTIVITY TRANSFERRING ALKYL OR ARYLOTHER THAN METHYLGROUPS	0.0152344
HYDRO LYASE ACTIVITY	4.28523e-07	RIBONUCLEOTIDE METABOLIC PROCESS	0.0271451	ENERGY RESERVE METABOLIC PROCESS	0.0152805
PROTEIN SERINE THREONINE PHOSPHATASE COMPLEX	4.32313e-07	SMALL CONJUGATING PROTEIN SPECIFIC PROTEASE ACTIVITY	0.0272712	REGULATION OF NEUROGENESIS	0.0154123
APICAL JUNCTION COMPLEX	4.5128e-07	T CELL ACTIVATION	0.0272712	POSITIVE REGULATION OF SIGNAL TRANSDUCTION	0.0159555
APICOLATERAL PLASMA MEMBRANE	4.5128e-07	RESPONSE TO ABIOTIC STIMULUS	0.0273516	REGULATION OF ENDOTHELIAL CELL PROLIFERATION	0.0159555
MICROTUBULE CYTOSKELETON	4.5128e-07	GOLGI STACK	0.0274156	POSITIVE REGULATION OF CELL PROLIFERATION	0.0160658
AROMATIC COMPOUND METABOLIC PROCESS	4.55625e-07	MITOCHONDRIAL MEMBRANE	0.0280433	TRANSITION METAL ION TRANSPORT	0.0160812
PROTEASOME COMPLEX	4.92222e-07	GROWTH FACTOR BINDING	0.0283128	DEVELOPMENTAL GROWTH	0.0161789
ISOMERASE ACTIVITY	5.03156e-07	CARBON OXYGEN LYASE ACTIVITY	0.0286077	ATP DEPENDENT HELICASE ACTIVITY	0.0168016
CHROMOSOME	5.11417e-07	BASAL LAMINA	0.0286299	MITOCHONDRIAL TRANSPORT	0.0168016
NEGATIVE REGULATION OF BINDING	5.53605e-07	POSITIVE REGULATION OF CYTOSKELETON ORGANIZATION AND BIOGENESIS	0.0288968	SPHINGOLIPID BIOSYNTHETIC PROCESS	0.0171555
MACROMOLECULAR COMPLEX DISASSEMBLY	5.63591e-07	MEMBRANE LIPID BIOSYNTHETIC PROCESS	0.0298885	REGULATION OF MITOSIS	0.0172413
PROTEIN COMPLEX DISASSEMBLY	5.63591e-07	RAS GTPASE BINDING	0.0300845	PROTEIN TARGETING TO MEMBRANE	0.0175296
U12 DEPENDENT SPLICEOSOME	5.72883e-07	RESPONSE TO HEAT	0.031557	RNA BINDING	0.0177271
GENE SILENCING	5.81933e-07	TRANS GOLGI NETWORK	0.0317581	STRUCTURAL CONSTITUENT OF RIBOSOME	0.0179154
SPHINGOLIPID BIOSYNTHETIC PROCESS	6.05744e-07	HEMATOPOIETIN INTERFERON CLASSD200 DOMAIN CYTOKINE RECEPTOR BINDING	0.0318557	GALACTOSYLTRANSFERASE ACTIVITY	0.0181599
DNA POLYMERASE ACTIVITY	6.40324e-07	PURINE RIBONUCLEOTIDE METABOLIC PROCESS	0.0321369	REGULATION OF PROTEIN METABOLIC PROCESS	0.0183307
CELLULAR PROTEIN COMPLEX DISASSEMBLY	6.45491e-07	NEUROTRANSMITTER SECRETION	0.0329163	INTERLEUKIN 8 BIOSYNTHETIC PROCESS	0.0185798
CHROMOSOMAL PART	6.55455e-07	CYCLASE ACTIVITY	0.0331748	INTERLEUKIN 8 PRODUCTION	0.0185798
TRANS GOLGI NETWORK	6.6663e-07	PHOSPHORUS OXYGEN LYASE ACTIVITY	0.0331748	GLUCOSE CATABOLIC PROCESS	0.0186653
DNA DAMAGE RESPONSESIGNAL TRANSDUCTION RESULTING IN INDUCTION OF APOPTOSIS	6.81196e-07	REGULATION OF G PROTEIN COUPLED RECEPTOR PROTEIN SIGNALING PATHWAY	0.0338896	REGULATION OF APOPTOSIS	0.0187839
MICROSOME	7.27326e-07	SMOOTH MUSCLE CONTRACTION GO 0006939	0.0339602	MONOSACCHARIDE TRANSMEMBRANE TRANSPORTER ACTIVITY	0.0188481
VESICULAR FRACTION	7.27326e-07	ATPASE ACTIVITY COUPLED	0.0342775	SPHINGOLIPID METABOLIC PROCESS	0.0188481
DEVELOPMENT OF PRIMARY SEXUAL CHARACTERISTICS	7.34083e-07	MRNA PROCESSING GO 0006397	0.034735	POSITIVE REGULATION OF I KAPPAB KINASE NF KAPPAB CASCADE	0.018875
REGULATION OF GROWTH	7.51201e-07	ACTIN FILAMENT BUNDLE FORMATION	0.0349564	SINGLE STRANDED RNA BINDING	0.0190659
APOPTOTIC NUCLEAR CHANGES	7.54456e-07	ENDOTHELIAL CELL MIGRATION	0.0349564	REGULATION OF GENE EXPRESSION EPIGENETIC	0.0195826
NUCLEOTIDE BIOSYNTHETIC PROCESS	7.65226e-07	REGULATION OF T CELL PROLIFERATION	0.0350398	MITOCHONDRIAL MEMBRANE PART	0.0196627
POSITIVE REGULATION OF T CELL ACTIVATION	7.65956e-07	ENDOTHELIAL CELL PROLIFERATION	0.0373561	ORGANELLE OUTER MEMBRANE	0.0197818
MICROTUBULE BINDING	7.88503e-07	TRANSCRIPTION FROM RNA POLYMERASE III PROMOTER	0.0381093	OUTER MEMBRANE	0.0197818
INTERFERON GAMMA BIOSYNTHETIC PROCESS	8.22794e-07	OXIDOREDUCTASE ACTIVITY ACTING ON THE CH CH GROUP OF DONORS	0.0381397	REGULATION OF CELL DIFFERENTIATION	0.0199171
REGULATION OF DEFENSE RESPONSE	8.31441e-07	NUCLEAR MEMBRANE PART	0.0385752	INTEGRATOR COMPLEX	0.0200493
NUCLEOBASENUCLEOSIDENUCLEOTIDE KINASE ACTIVITY	8.51989e-07	DNA DIRECTED RNA POLYMERASE COMPLEX	0.038784	DETECTION OF ABIOTIC STIMULUS	0.0206866
GOLGI ASSOCIATED VESICLE	8.90633e-07	NUCLEAR DNA DIRECTED RNA POLYMERASE COMPLEX	0.038784	DETECTION OF STIMULUS INVOLVED IN SENSORY PERCEPTION	0.0210446
NLS BEARING SUBSTRATE IMPORT INTO NUCLEUS	9.05746e-07	RNA POLYMERASE COMPLEX	0.038784	HYDROLASE ACTIVITY ACTING ON CARBON NITROGEN NOT PEPTIDEBONDSIN CYCLIC AMIDINES	0.0215002
REGULATION OF DNA METABOLIC PROCESS	9.28784e-07	DNA DIRECTED RNA POLYMERASEII CORE COMPLEX	0.0399394	I KAPPAB KINASE NF KAPPAB CASCADE	0.0218961
POSITIVE REGULATION OF EPITHELIAL CELL PROLIFERATION	9.45334e-07	TRANSITION METAL ION TRANSMEMBRANE TRANSPORTER ACTIVITY	0.0412026	XENOBIOTIC METABOLIC PROCESS	0.0218961
SULFURIC ESTER HYDROLASE ACTIVITY	9.5659e-07	PROTEIN TRANSPORT	0.0426529	CALMODULIN BINDING	0.0223192
HEART DEVELOPMENT	9.74536e-07	PROTEASE INHIBITOR ACTIVITY	0.0436753	DEFENSE RESPONSE TO BACTERIUM	0.0223759
PHAGOCYTOSIS	9.95271e-07	CASPASE REGULATOR ACTIVITY	0.0442505	HYDROLASE ACTIVITY HYDROLYZING O GLYCOSYL COMPOUNDS	0.0224987
GLYCOSPHINGOLIPID METABOLIC PROCESS	1.0089e-06	APOPTOTIC MITOCHONDRIAL CHANGES	0.0446199	CIRCADIAN RHYTHM	0.0227489
REGULATION OF NEUROTRANSMITTER LEVELS	1.01933e-06	CELLULAR PROTEIN COMPLEX DISASSEMBLY	0.0447756	POSITIVE REGULATION OF TRANSCRIPTION	0.0231119
SINGLE STRANDED RNA BINDING	1.04675e-06	PHOSPHATASE BINDING	0.0447756	POSITIVE REGULATION OF CYTOSKELETON ORGANIZATION AND BIOGENESIS	0.0231128
ACETYLTRANSFERASE ACTIVITY	1.04985e-06	REGULATION OF ENDOCYTOSIS	0.0447756	PHOSPHOLIPID BINDING	0.0235959
NEURON PROJECTION	1.06223e-06	PEPTIDYL TYROSINE PHOSPHORYLATION	0.0467082	POSITIVE REGULATION OF NUCLEOBASENUCLEOSIDENUCLEOTIDE AND NUCLEIC ACID METABOLIC PROCESS	0.0239672
STEROID BIOSYNTHETIC PROCESS	1.06954e-06	INTERPHASE	0.0469695	ER TO GOLGI VESICLE MEDIATED TRANSPORT	0.0239762
CARBOXYPEPTIDASE ACTIVITY	1.07384e-06	NUCLEAR PORE	0.0475692	GLYCOLIPID METABOLIC PROCESS	0.0246649
FATTY ACID BIOSYNTHETIC PROCESS	1.08464e-06	LYSOSOMAL MEMBRANE	0.0490003	HEMOPOIESIS	0.0249395
HYDROLASE ACTIVITY ACTING ON CARBON NITROGEN NOT PEPTIDEBONDSIN LINEAR AMIDES	1.1011e-06	MALE GONAD DEVELOPMENT	0.0490003	SH3 DOMAIN BINDING	0.0257008
AMINO ACID DERIVATIVE BIOSYNTHETIC PROCESS	1.14199e-06	SMALL GTPASE BINDING	0.0496241	NUCLEAR MEMBRANE	0.0261556
CONTRACTILE FIBER PART	1.1532e-06	CELL MATRIX ADHESION	0.0499767	PROTEIN TARGETING	0.0261556
ADHERENS JUNCTION	1.18655e-06	INTEGRIN COMPLEX	0.0508918	PROTEIN MATURATION	0.0264045
SECRETORY GRANULE	1.18892e-06	REGULATION OF NEURON APOPTOSIS	0.0511229	G2 M TRANSITION OF MITOTIC CELL CYCLE	0.0264689
TRANSFERASE ACTIVITY TRANSFERRING GROUPS OTHER THAN AMINO ACYL GROUPS	1.19177e-06	TRANSLATION	0.0511319	ESTABLISHMENT OF VESICLE LOCALIZATION	0.0273845
AMINOPEPTIDASE ACTIVITY	1.23113e-06	PROTEIN IMPORT INTO NUCLEUS TRANSLOCATION	0.0522577	NEGATIVE REGULATION OF APOPTOSIS	0.0279273
CENTROSOME ORGANIZATION AND BIOGENESIS	1.24753e-06	RESPONSE TO TEMPERATURE STIMULUS	0.0528386	SPHINGOID METABOLIC PROCESS	0.0280272
REGULATION OF IMMUNE EFFECTOR PROCESS	1.27745e-06	PROTEIN TARGETING	0.0529884	LIPOPROTEIN BIOSYNTHETIC PROCESS	0.0282367
COFACTOR TRANSPORT	1.29981e-06	CARBOHYDRATE TRANSPORT	0.054288	PHOSPHOLIPID TRANSPORTER ACTIVITY	0.0285613
TRANSCRIPTION INITIATION	1.33414e-06	POSITIVE REGULATION OF CYTOKINE PRODUCTION	0.0551239	LIGASE ACTIVITY FORMING CARBON OXYGEN BONDS	0.0287407
BIOGENIC AMINE METABOLIC PROCESS	1.39824e-06	SECONDARY METABOLIC PROCESS	0.0551869	GOLGI ASSOCIATED VESICLE	0.029375
NUCLEOTIDYLTRANSFERASE ACTIVITY	1.42841e-06	CELL CYCLE ARREST GO 0007050	0.0557657	NLS BEARING SUBSTRATE IMPORT INTO NUCLEUS	0.0293849
CELLULAR DEFENSE RESPONSE	1.46386e-06	NUCLEAR ENVELOPE	0.0557657	DNA DEPENDENT DNA REPLICATION	0.029806
HISTONE DEACETYLASE BINDING	1.48267e-06	MEIOTIC CELL CYCLE	0.0558468	CYSTEINE TYPE ENDOPEPTIDASE ACTIVITY	0.030111
OXIDOREDUCTASE ACTIVITY ACTING ON CH OH GROUP OF DONORS	1.52417e-06	NUCLEAR MEMBRANE	0.0560153	RECEPTOR MEDIATED ENDOCYTOSIS	0.0304509
REGULATION OF T CELL ACTIVATION	1.57219e-06	POSITIVE REGULATION OF BINDING	0.0560153	PRODUCTION OF MOLECULAR MEDIATOR OF IMMUNE RESPONSE	0.0318726
DNA RECOMBINATION	1.66073e-06	POSITIVE REGULATION OF MAPKKK CASCADE	0.0572825	CASPASE REGULATOR ACTIVITY	0.0331785
STRIATED MUSCLE CONTRACTION GO 0006941	1.67276e-06	REGULATION OF RHO PROTEIN SIGNAL TRANSDUCTION	0.057536	PROTEIN AMINO ACID LIPIDATION	0.0331785
NEUROPEPTIDE BINDING	1.74328e-06	RNA SPLICING	0.0580039	RESPONSE TO ENDOGENOUS STIMULUS	0.0339599
NEUROPEPTIDE RECEPTOR ACTIVITY	1.74328e-06	CHROMATIN REMODELING	0.0583516	REGULATION OF GENE SPECIFIC TRANSCRIPTION	0.0340441
CELL MATRIX JUNCTION	1.75843e-06	EXCRETION	0.0601071	ACETYLGALACTOSAMINYLTRANSFERASE ACTIVITY	0.0345876
GTPASE BINDING	1.80813e-06	NUCLEOTIDE EXCISION REPAIR	0.0604073	JNK CASCADE	0.0355155
REGULATION OF CYTOKINE SECRETION	1.83531e-06	INTERLEUKIN 1 SECRETION	0.0616684	IMMUNE SYSTEM DEVELOPMENT	0.0372447
MAINTENANCE OF LOCALIZATION	1.87947e-06	PEPTIDYL TYROSINE MODIFICATION	0.0638399	ENVELOPE	0.037456
NUCLEAR UBIQUITIN LIGASE COMPLEX	1.87947e-06	CARBOHYDRATE CATABOLIC PROCESS	0.0639737	ORGANELLE ENVELOPE	0.037456
OXIDOREDUCTASE ACTIVITY GO 0016616	1.89015e-06	CELLULAR CARBOHYDRATE CATABOLIC PROCESS	0.0639737	MITOCHONDRIAL RESPIRATORY CHAIN COMPLEX I	0.0375784
OXIDOREDUCTASE ACTIVITY GO 0016705	1.92324e-06	POSITIVE REGULATION OF TRANSCRIPTION FROM RNA POLYMERASE II PROMOTER	0.064235	NADH DEHYDROGENASE COMPLEX	0.0375784
SMALL GTPASE BINDING	1.93092e-06	ORGANIC ANION TRANSMEMBRANE TRANSPORTER ACTIVITY	0.0655606	POSITIVE REGULATION OF CELLULAR COMPONENT ORGANIZATION AND BIOGENESIS	0.0375784
GUANYL NUCLEOTIDE EXCHANGE FACTOR ACTIVITY	1.98132e-06	ANATOMICAL STRUCTURE FORMATION	0.0672046	RESPIRATORY CHAIN COMPLEX I	0.0375784
ACTIN FILAMENT	1.98491e-06	LYMPHOCYTE ACTIVATION	0.0673829	LIPOPROTEIN METABOLIC PROCESS	0.0384456
THYROID HORMONE RECEPTOR BINDING	2.04116e-06	KINASE INHIBITOR ACTIVITY	0.0687593	HEMOPOIETIC OR LYMPHOID ORGAN DEVELOPMENT	0.038775
RRNA METABOLIC PROCESS	2.12474e-06	PROTEIN KINASE INHIBITOR ACTIVITY	0.0687593	POSITIVE REGULATION OF TRANSCRIPTIONDNA DEPENDENT	0.0401791
NUCLEAR ORGANIZATION AND BIOGENESIS	2.18943e-06	PROTEIN FOLDING	0.0701675	ENDOSOME TRANSPORT	0.0401901
REGULATION OF ANGIOGENESIS	2.18943e-06	GLUCAN METABOLIC PROCESS	0.0711694	PEPTIDYL TYROSINE PHOSPHORYLATION	0.0412747
PROTEASE INHIBITOR ACTIVITY	2.2569e-06	ENZYME INHIBITOR ACTIVITY	0.0714885	VACUOLE ORGANIZATION AND BIOGENESIS	0.0412747
PROTEIN COMPLEX BINDING	2.33969e-06	REGULATION OF HYDROLASE ACTIVITY	0.072853	REGULATION OF CYTOKINE PRODUCTION	0.0413372
LIPID TRANSPORTER ACTIVITY	2.38633e-06	NEGATIVE REGULATION OF CELL ADHESION	0.0733767	REGULATION OF JNK CASCADE	0.0419698
SYNAPTIC VESICLE	2.41223e-06	VESICLE MEMBRANE	0.0745151	INSOLUBLE FRACTION	0.0422958
DYSTROPHIN ASSOCIATED GLYCOPROTEIN COMPLEX	2.52023e-06	POSITIVE REGULATION OF CATALYTIC ACTIVITY	0.0748567	FUCOSYLTRANSFERASE ACTIVITY	0.043615
NEGATIVE REGULATION OF APOPTOSIS	2.52515e-06	INTERPHASE OF MITOTIC CELL CYCLE	0.0750106	PROGRAMMED CELL DEATH	0.0438143
AMINO SUGAR METABOLIC PROCESS	2.53296e-06	DNA RECOMBINATION	0.0756665	NUCLEAR TRANSPORT	0.0459714
OXIDOREDUCTASE ACTIVITY ACTING ON THE CH CH GROUP OF DONORS	2.53637e-06	LIGASE ACTIVITY FORMING CARBON NITROGEN BONDS	0.0761348	NUCLEOCYTOPLASMIC TRANSPORT	0.0459714
UNFOLDED PROTEIN BINDING	2.56646e-06	REGULATION OF SMALL GTPASE MEDIATED SIGNAL TRANSDUCTION	0.0768422	ENDODEOXYRIBONUCLEASE ACTIVITY	0.0465447
ANDROGEN RECEPTOR SIGNALING PATHWAY	2.57863e-06	CHEMOKINE ACTIVITY	0.0772081	GTP BINDING	0.0469518
NEGATIVE REGULATION OF PROGRAMMED CELL DEATH	2.6421e-06	PHOSPHOTRANSFERASE ACTIVITY PHOSPHATE GROUP AS ACCEPTOR	0.0779339	GUANYL NUCLEOTIDE BINDING	0.0469518
MEDIATOR COMPLEX	2.67289e-06	REGULATION OF ENDOTHELIAL CELL PROLIFERATION	0.0789697	CELL SOMA	0.0469807
G PROTEIN SIGNALING ADENYLATE CYCLASE ACTIVATING PATHWAY	3.23966e-06	S ADENOSYLMETHIONINE DEPENDENT METHYLTRANSFERASE ACTIVITY	0.078992	TISSUE REMODELING	0.0469807
LEUKOCYTE CHEMOTAXIS	3.54312e-06	CELL PROJECTION BIOGENESIS	0.0806061	DNA METABOLIC PROCESS	0.0470441
DETECTION OF BIOTIC STIMULUS	3.66321e-06	POSITIVE REGULATION OF DNA BINDING	0.0820819	CELL CYCLE ARREST GO 0007050	0.0477606
BETA TUBULIN BINDING	3.71463e-06	POSITIVE REGULATION OF TRANSCRIPTION FACTOR ACTIVITY	0.0820819	HETEROGENEOUS NUCLEAR RIBONUCLEOPROTEIN COMPLEX	0.0482153
DNA DAMAGE CHECKPOINT	3.71463e-06	ORGANELLE LOCALIZATION	0.0824629	S PHASE	0.0489025
MAINTENANCE OF CELLULAR LOCALIZATION	3.86264e-06	RHO GTPASE ACTIVATOR ACTIVITY	0.0842884	RESPONSE TO RADIATION	0.0493682
MAINTENANCE OF PROTEIN LOCALIZATION	3.969e-06	CALMODULIN BINDING	0.0845863	SECRETORY GRANULE	0.049953
ESTABLISHMENT OF ORGANELLE LOCALIZATION	4.03621e-06	NEGATIVE REGULATION OF SECRETION	0.0863742	ORGANELLE INNER MEMBRANE	0.050504
INTEGRIN COMPLEX	4.13807e-06	SODIUM ION TRANSPORT	0.0880958	BIOGENIC AMINE METABOLIC PROCESS	0.0505074
RESPONSE TO ORGANIC SUBSTANCE	4.1851e-06	POSITIVE REGULATION OF ANGIOGENESIS	0.0882605	HYDRO LYASE ACTIVITY	0.0512341
STEROID DEHYDROGENASE ACTIVITY	4.19648e-06	COATED VESICLE	0.089716	CYTOKINE PRODUCTION	0.0512572
POSITIVE REGULATION OF PROTEIN SECRETION	4.3575e-06	GOLGI ASSOCIATED VESICLE	0.0912978	CELL MATRIX JUNCTION	0.0523653
REGULATION OF ENDOCYTOSIS	4.82898e-06	ARYLSULFATASE ACTIVITY	0.0915593	POSITIVE REGULATION OF DNA BINDING	0.0534271
PROTEIN SECRETION	4.95139e-06	PROTEIN METHYLTRANSFERASE ACTIVITY	0.0918539	MITOCHONDRIAL ENVELOPE	0.0542427
OVULATION CYCLE	5.08324e-06	NF KAPPAB BINDING	0.0930001	MONOVALENT INORGANIC CATION TRANSPORT	0.0543781
SPHINGOLIPID METABOLIC PROCESS	5.09098e-06	RIBONUCLEOPROTEIN COMPLEX	0.0937271	TRANSLATIONAL INITIATION	0.0557348
GLUTATHIONE TRANSFERASE ACTIVITY	5.28689e-06	NEGATIVE REGULATION OF CATALYTIC ACTIVITY	0.0972353	TRANSMEMBRANE RECEPTOR PROTEIN PHOSPHATASE ACTIVITY	0.0560265
DOUBLE STRANDED RNA BINDING	5.41728e-06	MICROBODY PART	0.0994746	G1 PHASE OF MITOTIC CELL CYCLE	0.0565255
IONOTROPIC GLUTAMATE RECEPTOR ACTIVITY	5.55717e-06	PEROXISOMAL PART	0.0994746	FOCAL ADHESION	0.0571899
G1 S TRANSITION OF MITOTIC CELL CYCLE	5.72945e-06	ATPASE ACTIVITY COUPLED TO MOVEMENT OF SUBSTANCES	0.100165	POSITIVE REGULATION OF RNA METABOLIC PROCESS	0.0576052
KINASE REGULATOR ACTIVITY	5.99771e-06	HYDROLASE ACTIVITY ACTING ON ACID ANHYDRIDESCATALYZING TRANSMEMBRANE MOVEMENT OF SUBSTANCES	0.100165	CELLULAR RESPIRATION	0.0586636
CENTROSOME	6.03596e-06	PRIMARY ACTIVE TRANSMEMBRANE TRANSPORTER ACTIVITY	0.100165	MITOCHONDRIAL PART	0.0597088
RRNA PROCESSING	6.17963e-06	FOCAL ADHESION FORMATION	0.100682	REGULATION OF PHOSPHORYLATION	0.0598345
PROTEIN HOMOOLIGOMERIZATION	6.40429e-06	LIPOPROTEIN BINDING	0.101597	NEGATIVE REGULATION OF CELL CYCLE	0.0599946
DAMAGED DNA BINDING	6.75117e-06	CYCLIC NUCLEOTIDE METABOLIC PROCESS	0.101722	PROTEIN TRANSPORT	0.0601597
NEGATIVE REGULATION OF TRANSCRIPTION FACTOR ACTIVITY	6.78544e-06	PHOSPHOLIPASE C ACTIVATION	0.101929	NUCLEAR MATRIX	0.060588
CARBOHYDRATE BIOSYNTHETIC PROCESS	6.97189e-06	REGULATION OF I KAPPAB KINASE NF KAPPAB CASCADE	0.101957	ACETYLGLUCOSAMINYLTRANSFERASE ACTIVITY	0.0606772
COATED MEMBRANE	7.02516e-06	REGULATED SECRETORY PATHWAY	0.101997	PEROXISOME ORGANIZATION AND BIOGENESIS	0.0610589
MEMBRANE COAT	7.02516e-06	G1 PHASE OF MITOTIC CELL CYCLE	0.102141	MALE GONAD DEVELOPMENT	0.0616347
DNA REPLICATION	7.31388e-06	G2 M TRANSITION OF MITOTIC CELL CYCLE	0.102141	REGULATION OF CYTOKINE SECRETION	0.0621701
MICROTUBULE ORGANIZING CENTER	7.61134e-06	CYTOPLASMIC VESICLE MEMBRANE	0.105411	NEGATIVE REGULATION OF HYDROLASE ACTIVITY	0.0634289
DNA DIRECTED RNA POLYMERASEII CORE COMPLEX	8.77151e-06	CYTOPLASMIC VESICLE PART	0.105411	REGULATION OF RESPONSE TO EXTERNAL STIMULUS	0.0636825
DNA DEPENDENT ATPASE ACTIVITY	8.85777e-06	MRNA METABOLIC PROCESS	0.107206	CELLULAR MACROMOLECULE CATABOLIC PROCESS	0.0636995
CYTOKINE SECRETION	8.93868e-06	VESICLE MEDIATED TRANSPORT	0.107467	CARBOXY LYASE ACTIVITY	0.0656445
PEPTIDE METABOLIC PROCESS	9.0504e-06	I KAPPAB KINASE NF KAPPAB CASCADE	0.10836	POSITIVE REGULATION OF T CELL PROLIFERATION	0.0660808
REGULATION OF MUSCLE CONTRACTION	9.19783e-06	PROTEIN POLYMERIZATION	0.108739	CDC42 PROTEIN SIGNAL TRANSDUCTION	0.0661516
CORTICAL ACTIN CYTOSKELETON	9.23274e-06	NUCLEAR TRANSPORT	0.109738	MITOCHONDRIAL INNER MEMBRANE	0.0669621
NUCLEOTIDE EXCISION REPAIR	9.34352e-06	NUCLEOCYTOPLASMIC TRANSPORT	0.109738	PROTEIN DOMAIN SPECIFIC BINDING	0.0680336
ARYLSULFATASE ACTIVITY	9.72847e-06	VACUOLAR PART	0.110434	APOPTOTIC NUCLEAR CHANGES	0.0685796
DETECTION OF STIMULUS INVOLVED IN SENSORY PERCEPTION	9.89273e-06	RNA PROCESSING	0.110563	INTRACELLULAR PROTEIN TRANSPORT	0.0686071
POSITIVE REGULATION OF CYTOKINE SECRETION	1.01264e-05	MAPKKK CASCADE GO 0000165	0.114912	TRANSLATION	0.0699251
DNA PACKAGING	1.0309e-05	DI TRI VALENT INORGANIC CATION TRANSMEMBRANE TRANSPORTER ACTIVITY	0.115171	NEGATIVE REGULATION OF MAP KINASE ACTIVITY	0.0720415
EMBRYONIC MORPHOGENESIS	1.03517e-05	G PROTEIN SIGNALING ADENYLATE CYCLASE INHIBITING PATHWAY	0.115171	EPITHELIAL CELL DIFFERENTIATION	0.0736601
RHO GUANYL NUCLEOTIDE EXCHANGE FACTOR ACTIVITY	1.08221e-05	PROTEIN PHOSPHATASE BINDING	0.115171	CHROMATIN BINDING	0.0746317
N ACETYLTRANSFERASE ACTIVITY	1.13352e-05	FEMALE GAMETE GENERATION	0.11532	G PROTEIN SIGNALING COUPLED TO IP3 SECOND MESSENGERPHOSPHOLIPASE C ACTIVATING	0.0746317
CYCLASE ACTIVITY	1.1758e-05	CYTOKINE BIOSYNTHETIC PROCESS	0.116998	MITOCHONDRIAL MEMBRANE	0.0748499
PHOSPHORUS OXYGEN LYASE ACTIVITY	1.1758e-05	CYTOKINE METABOLIC PROCESS	0.116998	SIGNAL SEQUENCE BINDING	0.0761309
TUBE DEVELOPMENT	1.18837e-05	RNA POLYMERASE II TRANSCRIPTION MEDIATOR ACTIVITY	0.116998	SMAD BINDING	0.0766211
REGULATION OF CELL GROWTH	1.19229e-05	DNA POLYMERASE ACTIVITY	0.121328	APICAL PART OF CELL	0.0782588
ATP DEPENDENT HELICASE ACTIVITY	1.26055e-05	GALACTOSYLTRANSFERASE ACTIVITY	0.12212	MONOVALENT INORGANIC CATION TRANSMEMBRANE TRANSPORTER ACTIVITY	0.07899
THIOLESTER HYDROLASE ACTIVITY	1.34631e-05	REGULATION OF GENE SPECIFIC TRANSCRIPTION	0.122311	DEFENSE RESPONSE TO VIRUS	0.0792047
COPPER ION BINDING	1.37587e-05	MITOCHONDRIAL TRANSPORT	0.122409	REGULATION OF TYROSINE PHOSPHORYLATION OF STAT PROTEIN	0.0809683
HYDROLASE ACTIVITY HYDROLYZING N GLYCOSYL COMPOUNDS	1.44117e-05	REGULATION OF PROTEIN POLYMERIZATION	0.122496	NUCLEOBASENUCLEOSIDENUCLEOTIDE KINASE ACTIVITY	0.0821714
REGULATION OF PROTEIN SECRETION	1.46682e-05	NEURON APOPTOSIS	0.122699	APOPTOSIS GO	0.0827402
ANTI APOPTOSIS	1.48801e-05	REGULATION OF TRANSFORMING GROWTH FACTOR BETA RECEPTOR SIGNALING PATHWAY	0.122699	POSITIVE REGULATION OF CELL MIGRATION	0.0833327
REGULATION OF PROTEIN POLYMERIZATION	1.55868e-05	DNA DAMAGE CHECKPOINT	0.126627	ARYLSULFATASE ACTIVITY	0.0840059
SENSORY PERCEPTION OF CHEMICAL STIMULUS	1.62592e-05	INTRACELLULAR PROTEIN TRANSPORT	0.126627	NUCLEOLAR PART	0.0844068
GLUTAMATE SIGNALING PATHWAY	1.63256e-05	VOLTAGE GATED SODIUM CHANNEL ACTIVITY	0.128668	PROTEIN HOMOOLIGOMERIZATION	0.0845574
PROTEIN BINDING BRIDGING	1.63541e-05	RNA BINDING	0.128677	RESPONSE TO OTHER ORGANISM	0.0869669
UNFOLDED PROTEIN RESPONSE	1.6632e-05	MORPHOGENESIS OF AN EPITHELIUM	0.130517	SYNAPTIC VESICLE	0.0872595
NEGATIVE REGULATION OF TRANSFERASE ACTIVITY	1.67186e-05	MYELOID CELL DIFFERENTIATION	0.131408	DETECTION OF EXTERNAL STIMULUS	0.0874408
PROTEIN AMINO ACID N LINKED GLYCOSYLATION	1.68779e-05	DNA DAMAGE RESPONSESIGNAL TRANSDUCTION	0.132047	EARLY ENDOSOME	0.0905656
POSITIVE REGULATION OF CELL DIFFERENTIATION	1.79735e-05	MYELOID LEUKOCYTE DIFFERENTIATION	0.133824	INACTIVATION OF MAPK ACTIVITY	0.0913136
PROTEIN C TERMINUS BINDING	1.83328e-05	REGULATION OF MITOSIS	0.135403	TRNA PROCESSING	0.0921873
SPINDLE	1.89116e-05	SECRETORY GRANULE	0.137706	NITROGEN COMPOUND BIOSYNTHETIC PROCESS	0.0933158
EXTRACELLULAR MATRIX	1.89191e-05	L AMINO ACID TRANSMEMBRANE TRANSPORTER ACTIVITY	0.138561	POSITIVE REGULATION OF LYMPHOCYTE ACTIVATION	0.0949279
VIRAL GENOME REPLICATION	1.9237e-05	CELLULAR MONOVALENT INORGANIC CATION HOMEOSTASIS	0.142579	S PHASE OF MITOTIC CELL CYCLE	0.0977615
COLLAGEN	1.97699e-05	SIALYLTRANSFERASE ACTIVITY	0.144013	REGULATION OF CELL GROWTH	0.0987419
REGULATION OF MEMBRANE POTENTIAL	1.99906e-05	POSITIVE REGULATION OF T CELL PROLIFERATION	0.144075	BETA TUBULIN BINDING	0.100145
VACUOLAR TRANSPORT	2.33931e-05	VACUOLAR MEMBRANE	0.144523	REGULATION OF INTRACELLULAR TRANSPORT	0.101813
N ACETYLGLUCOSAMINE METABOLIC PROCESS	2.47342e-05	CELL STRUCTURE DISASSEMBLY DURING APOPTOSIS	0.147351	POSITIVE REGULATION OF CELL DIFFERENTIATION	0.104143
HISTONE DEACETYLASE COMPLEX	2.49477e-05	RHYTHMIC PROCESS	0.148664	RNA POLYMERASE II TRANSCRIPTION MEDIATOR ACTIVITY	0.104842
VACUOLE ORGANIZATION AND BIOGENESIS	2.64701e-05	REGULATION OF CELL MIGRATION	0.148737	CARBON OXYGEN LYASE ACTIVITY	0.10521
OXIDOREDUCTASE ACTIVITY ACTING ON SULFUR GROUP OF DONORS	2.65568e-05	GLIOGENESIS	0.148853	MACROMOLECULE CATABOLIC PROCESS	0.10521
GLUTAMATE RECEPTOR ACTIVITY	2.66296e-05	SENSORY PERCEPTION OF TASTE	0.149583	REGULATION OF LIPID METABOLIC PROCESS	0.107755
SULFUR METABOLIC PROCESS	2.75798e-05	HEME BIOSYNTHETIC PROCESS	0.150026	DNA DAMAGE RESPONSESIGNAL TRANSDUCTION	0.107836
PROTEINACEOUS EXTRACELLULAR MATRIX	2.78127e-05	HEME METABOLIC PROCESS	0.150026	MITOCHONDRION ORGANIZATION AND BIOGENESIS	0.108166
MITOTIC CELL CYCLE CHECKPOINT	2.88715e-05	SPHINGOLIPID BIOSYNTHETIC PROCESS	0.15195	HISTONE ACETYLTRANSFERASE ACTIVITY	0.108191
EMBRYONIC DEVELOPMENT	3.62343e-05	BONE REMODELING	0.152424	POSITIVE REGULATION OF CYTOKINE BIOSYNTHETIC PROCESS	0.114868
MICROTUBULE ASSOCIATED COMPLEX	3.66735e-05	POSITIVE REGULATION OF TRANSLATION	0.152424	B CELL DIFFERENTIATION	0.118607
REGULATION OF GENE SPECIFIC TRANSCRIPTION	3.73932e-05	PURINE NUCLEOTIDE METABOLIC PROCESS	0.155468	CELL ACTIVATION	0.119122
GLIOGENESIS	3.89318e-05	COLLAGEN BINDING	0.156998	REGULATION OF RAS GTPASE ACTIVITY	0.119359
ER GOLGI INTERMEDIATE COMPARTMENT	4.02358e-05	PROTEIN TARGETING TO MITOCHONDRION	0.158373	REGULATION OF RHO GTPASE ACTIVITY	0.119359
GENERAL RNA POLYMERASE II TRANSCRIPTION FACTOR ACTIVITY	4.05892e-05	RNA POLYMERASE ACTIVITY	0.160616	MAP KINASE ACTIVITY	0.12108
RIBONUCLEASE ACTIVITY	4.22538e-05	UNFOLDED PROTEIN RESPONSE	0.160932	MEMBRANE LIPID BIOSYNTHETIC PROCESS	0.12229
LEARNING AND OR MEMORY	4.23744e-05	REGULATION OF NUCLEOCYTOPLASMIC TRANSPORT	0.160976	BIOPOLYMER CATABOLIC PROCESS	0.125151
PHOSPHOTRANSFERASE ACTIVITY PHOSPHATE GROUP AS ACCEPTOR	4.29396e-05	INTEGRAL TO ORGANELLE MEMBRANE	0.16268	POTASSIUM ION TRANSPORT	0.12613
STEROID DEHYDROGENASE ACTIVITY ACTING ON THE CH OH GROUP OF DONORSNAD OR NADP AS ACCEPTOR	4.61573e-05	GLYCOLIPID METABOLIC PROCESS	0.163628	MITOTIC CELL CYCLE CHECKPOINT	0.128479
STEROID HORMONE RECEPTOR BINDING	4.6293e-05	SMALL PROTEIN CONJUGATING ENZYME ACTIVITY	0.16515	DNA REPLICATION INITIATION	0.129847
HISTONE METHYLTRANSFERASE ACTIVITY	5.15502e-05	CENTROSOME CYCLE	0.166668	CARBOXYPEPTIDASE ACTIVITY	0.135116
REGULATION OF NEURON APOPTOSIS	5.42675e-05	U12 DEPENDENT SPLICEOSOME	0.169409	POST GOLGI VESICLE MEDIATED TRANSPORT	0.136037
RNA POLYMERASE ACTIVITY	5.65549e-05	INTEGRAL TO ENDOPLASMIC RETICULUM MEMBRANE	0.170493	RNA ELONGATION	0.136701
LYSOSOMAL TRANSPORT	5.76082e-05	INTRINSIC TO ENDOPLASMIC RETICULUM MEMBRANE	0.170493	HYDROLASE ACTIVITY ACTING ON GLYCOSYL BONDS	0.138971
PROTEIN METHYLTRANSFERASE ACTIVITY	6.15024e-05	N ACYLTRANSFERASE ACTIVITY	0.170493	CYTOKINE SECRETION	0.139829
SIGNAL SEQUENCE BINDING	6.15024e-05	ADHERENS JUNCTION	0.172354	CELLULAR MONOVALENT INORGANIC CATION HOMEOSTASIS	0.139851
DOUBLE STRAND BREAK REPAIR	6.18849e-05	ENDORIBONUCLEASE ACTIVITY	0.172843	G1 PHASE	0.140606
VITAMIN METABOLIC PROCESS	6.71413e-05	INTRINSIC TO ORGANELLE MEMBRANE	0.173378	B CELL ACTIVATION	0.14261
ANION CHANNEL ACTIVITY	6.80462e-05	BASE EXCISION REPAIR	0.173816	RESPONSE TO DNA DAMAGE STIMULUS	0.144565
DNA DIRECTED RNA POLYMERASE COMPLEX	7.16978e-05	SINGLE STRANDED RNA BINDING	0.176417	AMINE BIOSYNTHETIC PROCESS	0.14501
NUCLEAR DNA DIRECTED RNA POLYMERASE COMPLEX	7.16978e-05	N ACETYLTRANSFERASE ACTIVITY	0.178165	REGULATION OF DNA REPLICATION	0.14501
RNA POLYMERASE COMPLEX	7.16978e-05	DETECTION OF BIOTIC STIMULUS	0.179332	LIGAND DEPENDENT NUCLEAR RECEPTOR ACTIVITY	0.150708
EXTRACELLULAR MATRIX PART	7.53748e-05	PHOSPHATASE INHIBITOR ACTIVITY	0.179604	RNA PROCESSING	0.151231
REGULATION OF ANATOMICAL STRUCTURE MORPHOGENESIS	7.545e-05	POSITIVE REGULATION OF CASPASE ACTIVITY	0.179604	MITOCHONDRIAL RESPIRATORY CHAIN	0.151822
INTRAMOLECULAR OXIDOREDUCTASE ACTIVITY	7.84288e-05	LEUKOCYTE CHEMOTAXIS	0.180548	PROTON TRANSPORTING TWO SECTOR ATPASE COMPLEX	0.153783
ENDONUCLEASE ACTIVITY	7.89112e-05	POSITIVE REGULATION OF EPITHELIAL CELL PROLIFERATION	0.181541	NEGATIVE REGULATION OF MULTICELLULAR ORGANISMAL PROCESS	0.155557
PYRIMIDINE NUCLEOTIDE METABOLIC PROCESS	7.89112e-05	UBIQUITIN LIGASE COMPLEX	0.181541	REGULATION OF GROWTH	0.155557
POSITIVE REGULATION OF TRANSPORT	8.09936e-05	INTEGRATOR COMPLEX	0.181623	MULTI ORGANISM PROCESS	0.156665
STEROL BINDING	8.17893e-05	REGULATION OF TRANSLATION	0.181623	GLUTATHIONE TRANSFERASE ACTIVITY	0.160597
RIBONUCLEOPROTEIN BINDING	8.30809e-05	LIPOPROTEIN METABOLIC PROCESS	0.182202	ADENYLATE CYCLASE ACTIVATION	0.16072
CALCIUM ION TRANSMEMBRANE TRANSPORTER ACTIVITY	9.04349e-05	TRANSCRIPTION FACTOR TFIID COMPLEX	0.183645	INTERFERON GAMMA PRODUCTION	0.16072
INTEGRAL TO ENDOPLASMIC RETICULUM MEMBRANE	9.21125e-05	NEGATIVE REGULATION OF MULTICELLULAR ORGANISMAL PROCESS	0.18512	CELLULAR PROTEIN COMPLEX ASSEMBLY	0.160858
INTRINSIC TO ENDOPLASMIC RETICULUM MEMBRANE	9.21125e-05	REGULATION OF DNA REPLICATION	0.18512	SPINDLE POLE	0.161006
LIGAND DEPENDENT NUCLEAR RECEPTOR ACTIVITY	0.000103953	OXIDOREDUCTASE ACTIVITY GO 0016706	0.185702	MANNOSYLTRANSFERASE ACTIVITY	0.161082
DEVELOPMENTAL GROWTH	0.000106409	CHROMATIN BINDING	0.190476	POSITIVE REGULATION OF DNA METABOLIC PROCESS	0.166298
CALCIUM INDEPENDENT CELL CELL ADHESION	0.000107945	NEGATIVE REGULATION OF TRANSPORT	0.190573	MICROBODY PART	0.166786
TRANSFERASE ACTIVITY TRANSFERRING PENTOSYL GROUPS	0.000107945	NEGATIVE REGULATION OF CELL MIGRATION	0.192493	PEROXISOMAL PART	0.166786
JAK STAT CASCADE	0.000111598	CYTOCHROME C OXIDASE ACTIVITY	0.193786	GROWTH	0.169333
SYNAPSE	0.000115557	TRNA PROCESSING	0.195842	ENDONUCLEASE ACTIVITY	0.169867
GOLGI MEMBRANE	0.000118106	UBIQUITIN PROTEIN LIGASE ACTIVITY	0.19595	CYTOCHROME C OXIDASE ACTIVITY	0.172498
SERINE TYPE ENDOPEPTIDASE INHIBITOR ACTIVITY	0.000119014	REGULATION OF MYELOID CELL DIFFERENTIATION	0.197063	MICROBODY	0.172498
REGULATION OF RESPONSE TO EXTERNAL STIMULUS	0.000126077	REGULATION OF CYTOKINE BIOSYNTHETIC PROCESS	0.197662	PEROXISOME	0.172498
DNA DIRECTED DNA POLYMERASE ACTIVITY	0.000132106	SMALL CONJUGATING PROTEIN LIGASE ACTIVITY	0.202323	T CELL DIFFERENTIATION	0.172705
BASAL LAMINA	0.000132946	PROTEIN TRANSPORTER ACTIVITY	0.205613	PHOSPHATASE INHIBITOR ACTIVITY	0.172983
CALCIUM MEDIATED SIGNALING	0.00013736	NITROGEN COMPOUND BIOSYNTHETIC PROCESS	0.206739	CELL SUBSTRATE ADHERENS JUNCTION	0.17553
PROTEIN DOMAIN SPECIFIC BINDING	0.000137886	TRANSITION METAL ION TRANSPORT	0.206739	MICROBODY MEMBRANE	0.175646
NEGATIVE REGULATION OF ANGIOGENESIS	0.000144931	POLYSACCHARIDE METABOLIC PROCESS	0.206756	PEROXISOMAL MEMBRANE	0.175646
ER NUCLEAR SIGNALING PATHWAY	0.000146215	POSITIVE REGULATION OF I KAPPAB KINASE NF KAPPAB CASCADE	0.207426	TRANSITION METAL ION TRANSMEMBRANE TRANSPORTER ACTIVITY	0.175646
INOSITOL OR PHOSPHATIDYLINOSITOL PHOSPHODIESTERASE ACTIVITY	0.000150378	PROTEIN AMINO ACID DEPHOSPHORYLATION	0.208349	POSITIVE REGULATION OF CYTOKINE PRODUCTION	0.176574
CELL CYCLE CHECKPOINT GO 0000075	0.000150888	TRIACYLGLYCEROL METABOLIC PROCESS	0.208937	MICROTUBULE BASED MOVEMENT	0.177084
NEURON APOPTOSIS	0.000157794	DNA FRAGMENTATION DURING APOPTOSIS	0.209082	SECONDARY METABOLIC PROCESS	0.177084
REGULATION OF NEUROGENESIS	0.000160395	STRESS ACTIVATED PROTEIN KINASE SIGNALING PATHWAY	0.209996	CENTROSOME CYCLE	0.177172
HORMONE METABOLIC PROCESS	0.000161953	ENDOSOME TRANSPORT	0.212767	CYTOKINE BIOSYNTHETIC PROCESS	0.180845
LYSOSOME ORGANIZATION AND BIOGENESIS	0.000163975	CENTROSOME ORGANIZATION AND BIOGENESIS	0.213449	CYTOKINE METABOLIC PROCESS	0.180845
GLUCOSAMINE METABOLIC PROCESS	0.000169944	SENSORY PERCEPTION OF CHEMICAL STIMULUS	0.215525	LYSOSOME ORGANIZATION AND BIOGENESIS	0.18161
ONE CARBON COMPOUND METABOLIC PROCESS	0.000186014	DEACETYLASE ACTIVITY	0.220292	LEUKOCYTE ACTIVATION	0.187041
CELL SUBSTRATE ADHERENS JUNCTION	0.000192584	COATED MEMBRANE	0.220859	COLLAGEN BINDING	0.187905
MICROVILLUS	0.000195939	MEMBRANE COAT	0.220859	PHOSPHOLIPID BIOSYNTHETIC PROCESS	0.188186
PHOSPHOLIPID TRANSPORTER ACTIVITY	0.000204429	VESICLE COAT	0.220859	SOLUTE SODIUM SYMPORTER ACTIVITY	0.189371
DNA INTEGRITY CHECKPOINT	0.000209568	REGULATION OF CELL MORPHOGENESIS	0.22095	VESICLE MEMBRANE	0.18972
CONTRACTILE FIBER	0.000218771	LYSOSOME ORGANIZATION AND BIOGENESIS	0.224581	REGULATION OF BINDING	0.199571
MESODERM DEVELOPMENT	0.000245815	DEFENSE RESPONSE TO VIRUS	0.226564	LYSOSOMAL TRANSPORT	0.20363
ORGANELLE LOCALIZATION	0.000267066	RESPONSE TO HYPOXIA	0.228862	RESPONSE TO ABIOTIC STIMULUS	0.204606
GABA RECEPTOR ACTIVITY	0.000272308	SULFUR COMPOUND BIOSYNTHETIC PROCESS	0.229502	ORGANELLE LOCALIZATION	0.204789
BASEMENT MEMBRANE	0.00028665	GLUTAMINE FAMILY AMINO ACID METABOLIC PROCESS	0.229776	RESPONSE TO OXIDATIVE STRESS	0.206308
SPERMATID DIFFERENTIATION	0.000286908	AXON	0.231108	ENDORIBONUCLEASE ACTIVITY	0.207035
PHOSPHOLIPASE C ACTIVATION	0.000289459	DEPHOSPHORYLATION	0.235076	RESPONSE TO IONIZING RADIATION	0.207658
BILE ACID METABOLIC PROCESS	0.000306374	INTRINSIC TO GOLGI MEMBRANE	0.235076	TRANSFERASE ACTIVITY TRANSFERRING ACYL GROUPS	0.209673
MEIOTIC CELL CYCLE	0.00031416	DETECTION OF CHEMICAL STIMULUS	0.235675	GLUCOSAMINE METABOLIC PROCESS	0.210812
EMBRYO IMPLANTATION	0.000330447	MEMBRANE FUSION	0.235783	NEURON APOPTOSIS	0.210812
FOCAL ADHESION	0.00033129	NEGATIVE REGULATION OF CELL CYCLE	0.238676	POSITIVE REGULATION OF PROTEIN METABOLIC PROCESS	0.211932
REGULATION OF CELL ADHESION	0.000356054	ER TO GOLGI VESICLE MEDIATED TRANSPORT	0.23987	POSITIVE REGULATION OF CELLULAR PROTEIN METABOLIC PROCESS	0.212857
CYCLIC NUCLEOTIDE PHOSPHODIESTERASE ACTIVITY	0.000403293	AMINE BIOSYNTHETIC PROCESS	0.240995	TRANSMEMBRANE RECEPTOR PROTEIN SERINE THREONINE KINASE SIGNALING PATHWAY	0.215422
MOLECULAR ADAPTOR ACTIVITY	0.000404164	GLYCEROPHOSPHOLIPID METABOLIC PROCESS	0.244064	NUCLEOBASENUCLEOSIDE AND NUCLEOTIDE METABOLIC PROCESS	0.221988
DETECTION OF CHEMICAL STIMULUS	0.000412493	TRANSCRIPTION ELONGATION REGULATOR ACTIVITY	0.248365	CELL FATE COMMITMENT	0.225677
PROTEIN DNA COMPLEX ASSEMBLY	0.00041973	NEGATIVE REGULATION OF BIOSYNTHETIC PROCESS	0.250931	REGULATION OF T CELL ACTIVATION	0.228878
MYOFIBRIL	0.000435795	NEGATIVE REGULATION OF CELLULAR BIOSYNTHETIC PROCESS	0.250931	APICAL PLASMA MEMBRANE	0.229402
COLLAGEN BINDING	0.000463782	S PHASE OF MITOTIC CELL CYCLE	0.253451	DEOXYRIBONUCLEASE ACTIVITY	0.229671
RESPONSE TO CARBOHYDRATE STIMULUS	0.000494898	REGULATION OF TRANSCRIPTION FACTOR ACTIVITY	0.254019	REGULATION OF CELL MIGRATION	0.230562
HISTONE ACETYLTRANSFERASE ACTIVITY	0.000497213	POSITIVE REGULATION OF PEPTIDYL TYROSINE PHOSPHORYLATION	0.256609	NEGATIVE REGULATION OF MYELOID CELL DIFFERENTIATION	0.232119
ACTIN FILAMENT ORGANIZATION	0.000533822	S PHASE	0.258655	STRIATED MUSCLE CONTRACTION GO 0006941	0.232943
INTEGRATOR COMPLEX	0.00055264	EXCITATORY EXTRACELLULAR LIGAND GATED ION CHANNEL ACTIVITY	0.262688	MEMBRANE LIPID METABOLIC PROCESS	0.233875
SPERMATID DEVELOPMENT	0.000556763	EXTRACELLULAR LIGAND GATED ION CHANNEL ACTIVITY	0.262688	CYCLIC NUCLEOTIDE PHOSPHODIESTERASE ACTIVITY	0.235428
CYTOPLASM ORGANIZATION AND BIOGENESIS	0.000582104	MICROBODY MEMBRANE	0.272715	RNA CATABOLIC PROCESS	0.243037
RNA POLYMERASE II TRANSCRIPTION MEDIATOR ACTIVITY	0.000587673	PEROXISOMAL MEMBRANE	0.272715	PHOSPHOINOSITIDE BIOSYNTHETIC PROCESS	0.243633
COFACTOR TRANSPORTER ACTIVITY	0.000618436	ACID AMINO ACID LIGASE ACTIVITY	0.278644	POSITIVE REGULATION OF EPITHELIAL CELL PROLIFERATION	0.243633
OXIDOREDUCTASE ACTIVITY ACTING ON THE CH NH GROUP OF DONORS	0.000618436	GLYCOSPHINGOLIPID METABOLIC PROCESS	0.284336	RIBONUCLEOPROTEIN COMPLEX	0.246729
SH3 SH2 ADAPTOR ACTIVITY	0.000653749	VACUOLE ORGANIZATION AND BIOGENESIS	0.284336	NEGATIVE REGULATION OF INTRACELLULAR TRANSPORT	0.248404
CELL SOMA	0.000675828	PHOSPHOLIPID METABOLIC PROCESS	0.288094	EXTERNAL SIDE OF PLASMA MEMBRANE	0.248885
INTERLEUKIN 2 PRODUCTION	0.000685109	SYNAPSE PART	0.299067	MYELOID CELL DIFFERENTIATION	0.255214
VESICLE MEMBRANE	0.000700003	ENERGY RESERVE METABOLIC PROCESS	0.300346	MITOCHONDRIAL MEMBRANE ORGANIZATION AND BIOGENESIS	0.259228
REGULATION OF CELLULAR PH	0.000777878	LEUKOCYTE MIGRATION	0.300853	NEGATIVE REGULATION OF TRANSFERASE ACTIVITY	0.259237
REGULATION OF VIRAL REPRODUCTION	0.000789132	NUCLEOTIDYLTRANSFERASE ACTIVITY	0.301013	SH2 DOMAIN BINDING	0.260278
DETECTION OF ABIOTIC STIMULUS	0.000795067	METALLOEXOPEPTIDASE ACTIVITY	0.301731	TRANSFERASE ACTIVITY TRANSFERRING GROUPS OTHER THAN AMINO ACYL GROUPS	0.260278
CHROMOSOMEPERICENTRIC REGION	0.000824331	MRNA BINDING	0.30478	CALCIUM MEDIATED SIGNALING	0.266771
DNA DEPENDENT DNA REPLICATION	0.00093028	PHAGOCYTOSIS	0.305404	RNA 3END PROCESSING	0.268364
STEROID HORMONE RECEPTOR ACTIVITY	0.000949879	REGULATION OF ANGIOGENESIS	0.308166	COATED MEMBRANE	0.268453
ACTIN FILAMENT BINDING	0.0010366	INTERACTION WITH HOST	0.308321	CYCLASE ACTIVITY	0.268453
NUCLEAR HORMONE RECEPTOR BINDING	0.00109811	RESPONSE TO IONIZING RADIATION	0.308698	MEMBRANE COAT	0.268453
TASTE RECEPTOR ACTIVITY	0.00111607	G1 PHASE	0.324017	PHOSPHORUS OXYGEN LYASE ACTIVITY	0.268453
PHOSPHOLIPASE C ACTIVITY	0.00115536	PHOSPHATASE REGULATOR ACTIVITY	0.325319	REGULATION OF RAS PROTEIN SIGNAL TRANSDUCTION	0.268453
POSITIVE REGULATION OF CELL ADHESION	0.00119979	ACTIVATION OF MAPK ACTIVITY	0.325382	VESICLE COAT	0.268453
METALLOENDOPEPTIDASE ACTIVITY	0.00120501	MITOTIC SISTER CHROMATID SEGREGATION	0.329907	NEGATIVE REGULATION OF BINDING	0.269697
PERIPHERAL NERVOUS SYSTEM DEVELOPMENT	0.00120501	PEROXISOME ORGANIZATION AND BIOGENESIS	0.332175	NEGATIVE REGULATION OF DNA BINDING	0.269697
SULFUR COMPOUND BIOSYNTHETIC PROCESS	0.00128895	REGULATION OF RAS PROTEIN SIGNAL TRANSDUCTION	0.332319	NEGATIVE REGULATION OF CELL DIFFERENTIATION	0.269795
EPITHELIAL TO MESENCHYMAL TRANSITION	0.00129666	LIPOPROTEIN BIOSYNTHETIC PROCESS	0.336987	METABOTROPIC GLUTAMATEGABA B LIKE RECEPTOR ACTIVITY	0.272397
NUCLEOTIDE KINASE ACTIVITY	0.00135091	SMALL NUCLEAR RIBONUCLEOPROTEIN COMPLEX	0.341915	ENDONUCLEASE ACTIVITY GO 0016893	0.274632
HORMONE RECEPTOR BINDING	0.00136427	DNA MODIFICATION	0.344827	MESODERM DEVELOPMENT	0.2791
SPINDLE ORGANIZATION AND BIOGENESIS	0.00148655	PRODUCTION OF MOLECULAR MEDIATOR OF IMMUNE RESPONSE	0.347492	MEIOTIC RECOMBINATION	0.280302
DNA REPLICATION INITIATION	0.00155422	GENE SILENCING	0.347559	GROWTH FACTOR BINDING	0.288959
MYOSIN COMPLEX	0.0015713	DETECTION OF ABIOTIC STIMULUS	0.352443	DEVELOPMENT OF PRIMARY SEXUAL CHARACTERISTICS	0.290363
FOCAL ADHESION FORMATION	0.00173059	POSITIVE REGULATION OF HYDROLASE ACTIVITY	0.35714	POSITIVE REGULATION OF HYDROLASE ACTIVITY	0.292666
ADP BINDING	0.00180306	TUBE MORPHOGENESIS	0.357298	ACETYLTRANSFERASE ACTIVITY	0.297847
KINASE ACTIVATOR ACTIVITY	0.00180727	DETECTION OF EXTERNAL STIMULUS	0.360924	APOPTOTIC MITOCHONDRIAL CHANGES	0.299511
MITOTIC SISTER CHROMATID SEGREGATION	0.00192041	REGULATION OF MAPKKK CASCADE	0.362711	UNFOLDED PROTEIN BINDING	0.300214
REGULATION OF LIPID METABOLIC PROCESS	0.001958	HISTONE METHYLTRANSFERASE ACTIVITY	0.362783	CELLULAR COMPONENT DISASSEMBLY	0.300496
CELL CORTEX	0.00211584	NEGATIVE REGULATION OF RESPONSE TO STIMULUS	0.365615	LIPOPROTEIN BINDING	0.305809
S PHASE	0.00277603	N METHYLTRANSFERASE ACTIVITY	0.387934	REGULATION OF HYDROLASE ACTIVITY	0.307305
MEIOSIS I	0.00291144	CELL SOMA	0.389012	PROTEIN PHOSPHATASE BINDING	0.308772
MEIOTIC RECOMBINATION	0.00304199	CELLULAR POLYSACCHARIDE METABOLIC PROCESS	0.389012	STEROID HORMONE RECEPTOR ACTIVITY	0.311364
PROTEIN PHOSPHATASE TYPE 2A REGULATOR ACTIVITY	0.00306165	PROTEIN AMINO ACID ADP RIBOSYLATION	0.389012	INTERPHASE	0.312281
REGULATION OF HOMEOSTATIC PROCESS	0.00312569	COATED VESICLE MEMBRANE	0.393282	CARBON CARBON LYASE ACTIVITY	0.314496
CYTOPLASMIC VESICLE MEMBRANE	0.00385444	REGULATION OF HOMEOSTATIC PROCESS	0.393698	RNA SPLICING	0.31611
CYTOPLASMIC VESICLE PART	0.00385444	TRANSLATION REGULATOR ACTIVITY	0.393698	NEGATIVE REGULATION OF TRANSCRIPTION FACTOR ACTIVITY	0.316208
INTEGRIN BINDING	0.00429747	POSITIVE REGULATION OF MAP KINASE ACTIVITY	0.394606	REGULATION OF CYTOKINE BIOSYNTHETIC PROCESS	0.31768
SARCOMERE	0.00431799	RESPONSE TO TOXIN	0.397899	RESPONSE TO TEMPERATURE STIMULUS	0.318998
REGULATION OF CYTOKINE PRODUCTION	0.00448949	MAINTENANCE OF PROTEIN LOCALIZATION	0.398075	LIPID HOMEOSTASIS	0.321033
LIPID TRANSPORT	0.00450625	PROTEIN PHOSPHATASE TYPE 2A REGULATOR ACTIVITY	0.400682	MRNA BINDING	0.321033
INTRA GOLGI VESICLE MEDIATED TRANSPORT	0.00454416	HYDROLASE ACTIVITY HYDROLYZING N GLYCOSYL COMPOUNDS	0.402819	SMALL NUCLEAR RIBONUCLEOPROTEIN COMPLEX	0.32212
PHOTOTRANSDUCTION	0.00524987	BETA TUBULIN BINDING	0.403261	REGULATION OF LYMPHOCYTE ACTIVATION	0.326613
RESPONSE TO IONIZING RADIATION	0.00538157	REGULATION OF PEPTIDYL TYROSINE PHOSPHORYLATION	0.40625	NEGATIVE REGULATION OF CELL MIGRATION	0.338239
ALDO KETO REDUCTASE ACTIVITY	0.00604468	CARBON CARBON LYASE ACTIVITY	0.410329	OXIDOREDUCTASE ACTIVITY ACTING ON THE CH CH GROUP OF DONORS	0.341194
REGULATION OF AXONOGENESIS	0.0060627	SPHINGOID METABOLIC PROCESS	0.410354	T CELL PROLIFERATION	0.345584
G1 PHASE OF MITOTIC CELL CYCLE	0.00629652	FUCOSYLTRANSFERASE ACTIVITY	0.410677	CELL PROJECTION BIOGENESIS	0.347353
DETECTION OF STIMULUS	0.00692131	ACTIVATION OF JNK ACTIVITY	0.412835	RHYTHMIC PROCESS	0.347593
INOSITOL OR PHOSPHATIDYLINOSITOL KINASE ACTIVITY	0.00760406	ESTABLISHMENT OF ORGANELLE LOCALIZATION	0.416774	NEGATIVE REGULATION OF GROWTH	0.347635
TRANSFERASE ACTIVITY TRANSFERRING ONE CARBON GROUPS	0.00783985	BASOLATERAL PLASMA MEMBRANE	0.419526	RESPONSE TO HYPOXIA	0.351401
VESICLE COAT	0.00795685	JNK CASCADE	0.422907	FATTY ACID BETA OXIDATION	0.366939
G1 PHASE	0.00841127	PROTEIN AMINO ACID LIPIDATION	0.444466	ACTIN FILAMENT POLYMERIZATION	0.368249
SMOOTH MUSCLE CONTRACTION GO 0006939	0.0101345	GLAND DEVELOPMENT	0.451126	CYTOPLASMIC VESICLE MEMBRANE	0.373477
CDC42 PROTEIN SIGNAL TRANSDUCTION	0.0111451	ACETYLGALACTOSAMINYLTRANSFERASE ACTIVITY	0.453579	CYTOPLASMIC VESICLE PART	0.373477
CELLULAR MONOVALENT INORGANIC CATION HOMEOSTASIS	0.0112699	MONOSACCHARIDE BINDING	0.456762	POSITIVE REGULATION OF CYTOKINE SECRETION	0.377915
PROTEIN SERINE THREONINE TYROSINE KINASE ACTIVITY	0.0116591	RNA 3END PROCESSING	0.456941	SPERM MOTILITY	0.38166
ENDOTHELIAL CELL MIGRATION	0.0120557	TRANSFERASE ACTIVITY TRANSFERRING ALKYL OR ARYLOTHER THAN METHYLGROUPS	0.462676	DETECTION OF STIMULUS	0.391611
KINETOCHORE	0.0140788	EPITHELIAL TO MESENCHYMAL TRANSITION	0.468961	GLUCAN METABOLIC PROCESS	0.39504
RNA POLYMERASE II TRANSCRIPTION FACTOR ACTIVITYENHANCER BINDING	0.0146102	MANNOSYLTRANSFERASE ACTIVITY	0.470543	POSITIVE REGULATION OF T CELL ACTIVATION	0.404434
RNA DEPENDENT ATPASE ACTIVITY	0.0152372	SPECIFIC TRANSCRIPTIONAL REPRESSOR ACTIVITY	0.474925	VOLTAGE GATED POTASSIUM CHANNEL ACTIVITY	0.426248
LIPID KINASE ACTIVITY	0.0161318	LYSOSOMAL TRANSPORT	0.477485	ENDOPLASMIC RETICULUM LUMEN	0.435325
NEGATIVE REGULATION OF CELL ADHESION	0.0163898	CELL MATRIX JUNCTION	0.477727	MEIOTIC CELL CYCLE	0.438433
CELLULAR RESPONSE TO STRESS	0.0164903	CELL SUBSTRATE ADHERENS JUNCTION	0.477727	SPLICEOSOME ASSEMBLY	0.438433
COATED VESICLE MEMBRANE	0.0171192	RESPONSE TO BACTERIUM	0.481346	MRNA METABOLIC PROCESS	0.439058
POSITIVE REGULATION OF DEFENSE RESPONSE	0.0172036	NUCLEOBASENUCLEOSIDENUCLEOTIDE KINASE ACTIVITY	0.483836	DNA DIRECTED RNA POLYMERASEII CORE COMPLEX	0.440527
RNA HELICASE ACTIVITY	0.0181703	CELLULAR COMPONENT DISASSEMBLY	0.486249	GOLGI STACK	0.441986
ATP DEPENDENT RNA HELICASE ACTIVITY	0.0198728	CARBOHYDRATE TRANSMEMBRANE TRANSPORTER ACTIVITY	0.489581	APOPTOTIC PROGRAM	0.447859
CHROMOSOME CONDENSATION	0.0198728	PHOSPHOLIPID BINDING	0.490369	DNA HELICASE ACTIVITY	0.45379
SYNAPSE PART	0.0200868	SPERM MOTILITY	0.498726	EXOCYTOSIS	0.45379
S ADENOSYLMETHIONINE DEPENDENT METHYLTRANSFERASE ACTIVITY	0.0208818	MRNA SPLICE SITE SELECTION	0.499804	REGULATION OF DNA METABOLIC PROCESS	0.45379
METHYLTRANSFERASE ACTIVITY	0.0240976	MYOSIN COMPLEX	0.502566	DNA RECOMBINATION	0.45545
EPIDERMAL GROWTH FACTOR RECEPTOR SIGNALING PATHWAY	0.0253443	ACTIN FILAMENT BINDING	0.505814	REGULATION OF ANGIOGENESIS	0.45657
CHROMATIN REMODELING	0.0260295	REGULATION OF INTRACELLULAR TRANSPORT	0.510181	REGULATION OF TRANSCRIPTION FACTOR ACTIVITY	0.457266
GENERATION OF A SIGNAL INVOLVED IN CELL CELL SIGNALING	0.0263928	B CELL DIFFERENTIATION	0.517584	NUCLEAR IMPORT	0.464933
NEUROTRANSMITTER SECRETION	0.026874	PROTEIN STABILIZATION	0.517712	PROTEIN IMPORT INTO NUCLEUS	0.464933
CELL SUBSTRATE ADHESION	0.0270903	TYROSINE PHOSPHORYLATION OF STAT PROTEIN	0.517887	NEGATIVE REGULATION OF ANGIOGENESIS	0.464943
PROTEOGLYCAN METABOLIC PROCESS	0.0275093	PROTEIN TARGETING TO MEMBRANE	0.522695	MAINTENANCE OF PROTEIN LOCALIZATION	0.466311
CHROMATIN ASSEMBLY	0.0288217	REGULATION OF MAP KINASE ACTIVITY	0.524976	EXCITATORY EXTRACELLULAR LIGAND GATED ION CHANNEL ACTIVITY	0.477875
CORTICAL CYTOSKELETON	0.0290669	POSITIVE REGULATION OF CELL MIGRATION	0.526931	EXTRACELLULAR LIGAND GATED ION CHANNEL ACTIVITY	0.477875
TRIACYLGLYCEROL METABOLIC PROCESS	0.0316191	NEGATIVE REGULATION OF DNA METABOLIC PROCESS	0.52759	INTERPHASE OF MITOTIC CELL CYCLE	0.477875
POSITIVE REGULATION OF ANGIOGENESIS	0.0334119	TRANSLATION FACTOR ACTIVITY NUCLEIC ACID BINDING	0.52759	DNA REPAIR	0.482191
NEGATIVE REGULATION OF DNA METABOLIC PROCESS	0.035698	REGULATION OF INTERFERON GAMMA BIOSYNTHETIC PROCESS	0.527898	SITE OF POLARIZED GROWTH	0.484187
LIPID HOMEOSTASIS	0.0395884	LOW DENSITY LIPOPROTEIN BINDING	0.532916	REGULATION OF CHROMOSOME ORGANIZATION AND BIOGENESIS	0.49364
REGULATION OF GTPASE ACTIVITY	0.0396494	REGULATION OF PH	0.536147	METALLOEXOPEPTIDASE ACTIVITY	0.50333
TISSUE REMODELING	0.0403389	PHOSPHOINOSITIDE BINDING	0.544007	REGULATION OF TRANSLATION	0.511857
MICROTUBULE	0.0423733	CELL RECOGNITION	0.556336	RHO PROTEIN SIGNAL TRANSDUCTION	0.514074
REGULATION OF TRANSFORMING GROWTH FACTOR BETA RECEPTOR SIGNALING PATHWAY	0.0440846	NEGATIVE REGULATION OF MAP KINASE ACTIVITY	0.556986	NUCLEOBASENUCLEOSIDENUCLEOTIDE AND NUCLEIC ACID TRANSMEMBRANE TRANSPORTER ACTIVITY	0.51427
REGULATED SECRETORY PATHWAY	0.0478765	EXTERNAL SIDE OF PLASMA MEMBRANE	0.561892	DNA DAMAGE CHECKPOINT	0.519892
PROTEIN TRANSPORTER ACTIVITY	0.0543351	PATTERN RECOGNITION RECEPTOR ACTIVITY	0.561892	REGULATION OF PH	0.527902
XENOBIOTIC METABOLIC PROCESS	0.0546463	SH3 DOMAIN BINDING	0.573652	RESPIRATORY GASEOUS EXCHANGE	0.527902
POSITIVE REGULATION OF CYTOKINE PRODUCTION	0.0555663	MICROTUBULE ORGANIZING CENTER ORGANIZATION AND BIOGENESIS	0.57654	AMINO ACID DERIVATIVE BIOSYNTHETIC PROCESS	0.548653
SUPEROXIDE METABOLIC PROCESS	0.0560581	MITOCHONDRIAL LUMEN	0.577515	LYMPHOCYTE ACTIVATION	0.551134
NON MEMBRANE SPANNING PROTEIN TYROSINE KINASE ACTIVITY	0.0611965	MITOCHONDRIAL MATRIX	0.577515	GLYCEROPHOSPHOLIPID BIOSYNTHETIC PROCESS	0.560615
INWARD RECTIFIER POTASSIUM CHANNEL ACTIVITY	0.0683466	EARLY ENDOSOME	0.601296	PROTEIN RNA COMPLEX ASSEMBLY	0.562038
TUBE MORPHOGENESIS	0.0702321	DETECTION OF STIMULUS	0.609896	REGULATION OF NEURON APOPTOSIS	0.562038
RESPONSE TO TEMPERATURE STIMULUS	0.0705307	POSITIVE REGULATION OF CYTOKINE BIOSYNTHETIC PROCESS	0.612422	FOCAL ADHESION FORMATION	0.570816
REGULATION OF JAK STAT CASCADE	0.0723288	SISTER CHROMATID SEGREGATION	0.614473	DOUBLE STRAND BREAK REPAIR	0.57372
CERAMIDE METABOLIC PROCESS	0.0727119	CASPASE ACTIVATION	0.618796	REGULATION OF DNA BINDING	0.582821
INTERCALATED DISC	0.0734519	MAINTENANCE OF LOCALIZATION	0.625583	TRANSFORMING GROWTH FACTOR BETA RECEPTOR SIGNALING PATHWAY	0.583435
TRANSFERASE ACTIVITY TRANSFERRING SULFUR CONTAINING GROUPS	0.074233	NLS BEARING SUBSTRATE IMPORT INTO NUCLEUS	0.62972	ATP DEPENDENT DNA HELICASE ACTIVITY	0.583453
NEGATIVE REGULATION OF DNA REPLICATION	0.076509	INOSITOL OR PHOSPHATIDYLINOSITOL KINASE ACTIVITY	0.635728	DNA POLYMERASE ACTIVITY	0.583453
MICROTUBULE CYTOSKELETON ORGANIZATION AND BIOGENESIS	0.0774824	MAP KINASE KINASE KINASE ACTIVITY	0.635728	MONOSACCHARIDE BINDING	0.589141
ACETYLGLUCOSAMINYLTRANSFERASE ACTIVITY	0.0797007	INACTIVATION OF MAPK ACTIVITY	0.641988	POSITIVE REGULATION OF MAPKKK CASCADE	0.596109
PHOTORECEPTOR CELL MAINTENANCE	0.0819842	GLUTATHIONE TRANSFERASE ACTIVITY	0.647716	TRANSCRIPTION ELONGATION REGULATOR ACTIVITY	0.603968
ENDODEOXYRIBONUCLEASE ACTIVITY	0.0823842	POSITIVE REGULATION OF DNA METABOLIC PROCESS	0.649311	RNA SPLICING FACTOR ACTIVITYTRANSESTERIFICATION MECHANISM	0.607511
CELL CORTEX PART	0.0824396	FOCAL ADHESION	0.650234	DNA DIRECTED DNA POLYMERASE ACTIVITY	0.613107
S PHASE OF MITOTIC CELL CYCLE	0.0853207	REGULATION OF JNK CASCADE	0.650234	NUCLEOTIDYLTRANSFERASE ACTIVITY	0.623529
HEPARIN BINDING	0.0855411	ACTIN FILAMENT POLYMERIZATION	0.662705	RNA SPLICINGVIA TRANSESTERIFICATION REACTIONS	0.623586
NEGATIVE REGULATION OF CYTOSKELETON ORGANIZATION AND BIOGENESIS	0.0872247	LEARNING AND OR MEMORY	0.663437	TRANSLATION INITIATION FACTOR ACTIVITY	0.630083
RHYTHMIC PROCESS	0.088391	DELAYED RECTIFIER POTASSIUM CHANNEL ACTIVITY	0.664832	NEGATIVE REGULATION OF TRANSPORT	0.631343
SULFOTRANSFERASE ACTIVITY	0.0896162	NUCLEAR UBIQUITIN LIGASE COMPLEX	0.674509	MICROVILLUS	0.632468
T CELL DIFFERENTIATION	0.0923563	POSITIVE REGULATION OF JNK ACTIVITY	0.675239	REGIONALIZATION	0.63284
SPERM MOTILITY	0.0998785	AMINO ACID DERIVATIVE BIOSYNTHETIC PROCESS	0.675758	PROTEIN TARGETING TO MITOCHONDRION	0.640516
TRNA PROCESSING	0.102026	RESPONSE TO BIOTIC STIMULUS	0.675758	ESTABLISHMENT OF ORGANELLE LOCALIZATION	0.644789
REGULATION OF TYROSINE PHOSPHORYLATION OF STAT PROTEIN	0.104436	DOUBLE STRANDED RNA BINDING	0.68093	T CELL ACTIVATION	0.649487
SPHINGOID METABOLIC PROCESS	0.107575	HETEROGENEOUS NUCLEAR RIBONUCLEOPROTEIN COMPLEX	0.682079	MEIOSIS I	0.649724
INTERLEUKIN 1 SECRETION	0.109575	PHOSPHOINOSITIDE BIOSYNTHETIC PROCESS	0.687167	NUCLEOTIDE EXCISION REPAIR	0.651643
FEMALE GAMETE GENERATION	0.119843	MITOCHONDRIAL RESPIRATORY CHAIN COMPLEX I	0.696658	INDUCTION OF APOPTOSIS BY INTRACELLULAR SIGNALS	0.652209
MITOTIC SPINDLE ORGANIZATION AND BIOGENESIS	0.124075	NADH DEHYDROGENASE COMPLEX	0.696658	PHOSPHATASE REGULATOR ACTIVITY	0.655905
DEFENSE RESPONSE TO VIRUS	0.129627	RESPIRATORY CHAIN COMPLEX I	0.696658	LEUKOCYTE DIFFERENTIATION	0.656704
NUCLEOSOME ASSEMBLY	0.13235	NEGATIVE REGULATION OF IMMUNE SYSTEM PROCESS	0.701596	REGULATION OF TRANSLATIONAL INITIATION	0.660097
PROTEIN AMINO ACID ADP RIBOSYLATION	0.147931	RIBOSOME BIOGENESIS AND ASSEMBLY	0.701596	DNA MODIFICATION	0.66603
CYCLIC NUCLEOTIDE METABOLIC PROCESS	0.16297	RRNA METABOLIC PROCESS	0.701596	ESTABLISHMENT AND OR MAINTENANCE OF CELL POLARITY	0.676845
POSITIVE REGULATION OF CELL MIGRATION	0.17132	RRNA PROCESSING	0.701596	LYMPHOCYTE DIFFERENTIATION	0.682722
RNA 3END PROCESSING	0.173125	PIGMENT BIOSYNTHETIC PROCESS	0.710925	DNA FRAGMENTATION DURING APOPTOSIS	0.69232
PDZ DOMAIN BINDING	0.189931	PIGMENT METABOLIC PROCESS	0.710925	RIBONUCLEOPROTEIN COMPLEX BIOGENESIS AND ASSEMBLY	0.692785
AGING	0.192629	SIGNAL SEQUENCE BINDING	0.725965	CELL STRUCTURE DISASSEMBLY DURING APOPTOSIS	0.692972
PRODUCTION OF MOLECULAR MEDIATOR OF IMMUNE RESPONSE	0.20065	REGULATION OF BINDING	0.726956	NUCLEOTIDE METABOLIC PROCESS	0.717041
REGULATION OF RAS GTPASE ACTIVITY	0.203353	INTERFERON GAMMA BIOSYNTHETIC PROCESS	0.733221	TELOMERIC DNA BINDING	0.718879
SITE OF POLARIZED GROWTH	0.206242	DNA DAMAGE RESPONSESIGNAL TRANSDUCTION BY P53 CLASS MEDIATOR	0.743615	GENE SILENCING	0.720521
GROWTH CONE	0.211121	NEGATIVE REGULATION OF BINDING	0.751427	REGULATION OF SMALL GTPASE MEDIATED SIGNAL TRANSDUCTION	0.725888
OXIDOREDUCTASE ACTIVITY GO 0016706	0.218945	NEGATIVE REGULATION OF DNA BINDING	0.751427	PROTEIN SERINE THREONINE PHOSPHATASE ACTIVITY	0.726842
MAP KINASE ACTIVITY	0.224952	RIBONUCLEOPROTEIN BINDING	0.754339	MONOVALENT INORGANIC CATION HOMEOSTASIS	0.734864
PROTEIN TARGETING TO MEMBRANE	0.231799	RNA ELONGATION	0.761569	FEEDING BEHAVIOR	0.735982
KERATINOCYTE DIFFERENTIATION	0.239366	SERINE TYPE ENDOPEPTIDASE INHIBITOR ACTIVITY	0.762369	DOUBLE STRANDED RNA BINDING	0.738803
BONE REMODELING	0.256759	PROTON TRANSPORTING TWO SECTOR ATPASE COMPLEX	0.764864	DNA CATABOLIC PROCESS	0.748251
INTERCELLULAR JUNCTION ASSEMBLY AND MAINTENANCE	0.257106	VACUOLAR TRANSPORT	0.768609	REGULATION OF MEMBRANE POTENTIAL	0.754497
POSITIVE REGULATION OF DNA METABOLIC PROCESS	0.2586	REGULATION OF JNK ACTIVITY	0.773225	REGULATION OF JAK STAT CASCADE	0.761994
HEMATOPOIETIN INTERFERON CLASSD200 DOMAIN CYTOKINE RECEPTOR BINDING	0.260592	EUKARYOTIC TRANSLATION INITIATION FACTOR 3 COMPLEX	0.774562	TRANSLATION REGULATOR ACTIVITY	0.766815
N METHYLTRANSFERASE ACTIVITY	0.261138	MAP KINASE ACTIVITY	0.786884	BONE REMODELING	0.766929
POSITIVE REGULATION OF CELL CYCLE	0.279353	MONOSACCHARIDE TRANSMEMBRANE TRANSPORTER ACTIVITY	0.789283	HYDROGEN ION TRANSMEMBRANE TRANSPORTER ACTIVITY	0.766929
REGULATION OF DNA REPLICATION	0.279353	NUCLEOBASENUCLEOSIDENUCLEOTIDE AND NUCLEIC ACID TRANSMEMBRANE TRANSPORTER ACTIVITY	0.793875	ENDOTHELIAL CELL MIGRATION	0.767493
HORMONE SECRETION	0.287108	INTERLEUKIN 2 PRODUCTION	0.800573	DETECTION OF BIOTIC STIMULUS	0.775064
NEGATIVE REGULATION OF MAP KINASE ACTIVITY	0.292474	TELOMERIC DNA BINDING	0.800573	POTASSIUM CHANNEL ACTIVITY	0.805086
CELLULAR POLYSACCHARIDE METABOLIC PROCESS	0.297089	GLYCEROPHOSPHOLIPID BIOSYNTHETIC PROCESS	0.801615	OXIDOREDUCTASE ACTIVITY GO 0016706	0.807557
INACTIVATION OF MAPK ACTIVITY	0.304993	SUGAR TRANSMEMBRANE TRANSPORTER ACTIVITY	0.801615	PROTEIN POLYMERIZATION	0.807886
REGULATION OF RHO GTPASE ACTIVITY	0.305006	RNA CATABOLIC PROCESS	0.810994	CELL RECOGNITION	0.809637
CHLORIDE CHANNEL ACTIVITY	0.31483	CATION TRANSPORTING ATPASE ACTIVITY	0.813679	PHOSPHOLIPID METABOLIC PROCESS	0.809637
CELL MATRIX ADHESION	0.320254	NEGATIVE REGULATION OF INTRACELLULAR TRANSPORT	0.817395	POSITIVE REGULATION OF TRANSLATION	0.823865
NUCLEOBASENUCLEOSIDENUCLEOTIDE AND NUCLEIC ACID TRANSMEMBRANE TRANSPORTER ACTIVITY	0.323788	INDUCTION OF APOPTOSIS BY INTRACELLULAR SIGNALS	0.819251	TRNA METABOLIC PROCESS	0.832919
SPINDLE POLE	0.328723	NEGATIVE REGULATION OF TRANSCRIPTION FACTOR ACTIVITY	0.831174	REGULATION OF HOMEOSTATIC PROCESS	0.835282
TYROSINE PHOSPHORYLATION OF STAT PROTEIN	0.328723	RNA POLYMERASE II TRANSCRIPTION FACTOR ACTIVITYENHANCER BINDING	0.836738	DNA DIRECTED RNA POLYMERASE COMPLEX	0.849357
INTERCELLULAR JUNCTION ASSEMBLY	0.337702	ATPASE ACTIVITY COUPLED TO TRANSMEMBRANE MOVEMENT OF IONS PHOSPHORYLATIVE MECHANISM	0.839246	NUCLEAR DNA DIRECTED RNA POLYMERASE COMPLEX	0.849357
ACTIN FILAMENT BUNDLE FORMATION	0.355244	NEGATIVE REGULATION OF MYELOID CELL DIFFERENTIATION	0.847419	RNA POLYMERASE COMPLEX	0.849357
GLUCAN METABOLIC PROCESS	0.370541	CARBOXY LYASE ACTIVITY	0.851341	COATED VESICLE MEMBRANE	0.859802
SECRETIN LIKE RECEPTOR ACTIVITY	0.385736	SITE OF POLARIZED GROWTH	0.861877	REGULATION OF PROTEIN POLYMERIZATION	0.86078
ENDOPLASMIC RETICULUM LUMEN	0.429011	LEUKOCYTE DIFFERENTIATION	0.868569	POSITIVE REGULATION OF ANGIOGENESIS	0.863207
APICAL PLASMA MEMBRANE	0.429074	RESPONSE TO OTHER ORGANISM	0.868569	CARBOHYDRATE CATABOLIC PROCESS	0.869028
NUCLEAR REPLICATION FORK	0.43365	BIOPOLYMER BIOSYNTHETIC PROCESS	0.868765	CELLULAR CARBOHYDRATE CATABOLIC PROCESS	0.869028
BODY FLUID SECRETION	0.434856	TRANSMEMBRANE RECEPTOR PROTEIN PHOSPHATASE ACTIVITY	0.868765	RESPONSE TO VIRUS	0.869028
CELLULAR RESPONSE TO STIMULUS	0.442354	T CELL DIFFERENTIATION	0.869957	INTERFERON GAMMA BIOSYNTHETIC PROCESS	0.87138
CORNIFIED ENVELOPE	0.474888	VOLTAGE GATED CALCIUM CHANNEL COMPLEX	0.870303	DNA DAMAGE RESPONSESIGNAL TRANSDUCTION BY P53 CLASS MEDIATOR	0.899216
G PROTEIN SIGNALING ADENYLATE CYCLASE INHIBITING PATHWAY	0.490546	ATPASE ACTIVITY COUPLED TO TRANSMEMBRANE MOVEMENT OF IONS	0.873523	PHOSPHOINOSITIDE METABOLIC PROCESS	0.908779
REGULATION OF CELL CELL ADHESION	0.492874	PHOSPHOINOSITIDE METABOLIC PROCESS	0.881524	DETECTION OF CHEMICAL STIMULUS	0.911419
GLYCOPROTEIN CATABOLIC PROCESS	0.501633	VOLTAGE GATED CALCIUM CHANNEL ACTIVITY	0.881524	KINASE ACTIVATOR ACTIVITY	0.912063
DEACETYLASE ACTIVITY	0.517143	RESPONSE TO VIRUS	0.885545	TRANSFERASE ACTIVITY TRANSFERRING PENTOSYL GROUPS	0.912541
METABOTROPIC GLUTAMATEGABA B LIKE RECEPTOR ACTIVITY	0.540268	REGULATION OF ANATOMICAL STRUCTURE MORPHOGENESIS	0.889288	N ACETYLTRANSFERASE ACTIVITY	0.915087
EXTRACELLULAR MATRIX STRUCTURAL CONSTITUENT	0.555734	XENOBIOTIC METABOLIC PROCESS	0.895914	GLIOGENESIS	0.916507
PROTEIN DEACETYLASE ACTIVITY	0.586455	CYCLIC NUCLEOTIDE PHOSPHODIESTERASE ACTIVITY	0.896727	INTERLEUKIN 1 SECRETION	0.917693
PROTEIN EXPORT FROM NUCLEUS	0.59713	REGULATION OF DNA BINDING	0.896865	LEARNING AND OR MEMORY	0.924887
CIRCADIAN RHYTHM	0.60392	REGULATION OF CELL SHAPE	0.899935	MAINTENANCE OF LOCALIZATION	0.924887
RESPONSE TO XENOBIOTIC STIMULUS	0.612341	LYMPHOCYTE DIFFERENTIATION	0.901361	SMOOTH MUSCLE CONTRACTION GO 0006939	0.924887
ISOPRENOID METABOLIC PROCESS	0.622513	MONOVALENT INORGANIC CATION HOMEOSTASIS	0.902268	REGULATION OF MYELOID CELL DIFFERENTIATION	0.931115
AMYLOID PRECURSOR PROTEIN METABOLIC PROCESS	0.633586	ATP DEPENDENT DNA HELICASE ACTIVITY	0.90394	VITAMIN BINDING	0.931333
RESPONSE TO HEAT	0.633586	REGULATION OF MEMBRANE POTENTIAL	0.911668	ENDOCYTIC VESICLE	0.934376
NEGATIVE REGULATION OF SECRETION	0.634376	UNFOLDED PROTEIN BINDING	0.915002	N ACYLTRANSFERASE ACTIVITY	0.934893
PROTEOGLYCAN BIOSYNTHETIC PROCESS	0.638359	NEGATIVE REGULATION OF DNA REPLICATION	0.922163	NEGATIVE REGULATION OF CELL ADHESION	0.936494
SPINDLE MICROTUBULE	0.697337	BRUSH BORDER	0.924513	REGULATION OF T CELL PROLIFERATION	0.940506
ORGANIC ANION TRANSMEMBRANE TRANSPORTER ACTIVITY	0.722393	NUCLEAR IMPORT	0.933184	RESPONSE TO BIOTIC STIMULUS	0.964376
CELLULAR RESPONSE TO EXTRACELLULAR STIMULUS	0.735241	PROTEIN IMPORT INTO NUCLEUS	0.933184	EPITHELIAL TO MESENCHYMAL TRANSITION	0.977859
POLYSACCHARIDE METABOLIC PROCESS	0.743083	PROTEIN IMPORT	0.939455	UNFOLDED PROTEIN RESPONSE	0.977859
SENSORY PERCEPTION OF TASTE	0.746667	MITOCHONDRIAL MEMBRANE ORGANIZATION AND BIOGENESIS	0.942833	OXIDOREDUCTASE ACTIVITY ACTING ON PEROXIDE AS ACCEPTOR	0.978307
SH2 DOMAIN BINDING	0.754572	EPITHELIAL CELL DIFFERENTIATION	0.943597	MITOCHONDRIAL LUMEN	0.980622
REGULATION OF HORMONE SECRETION	0.767105	CDC42 PROTEIN SIGNAL TRANSDUCTION	0.94504	MITOCHONDRIAL MATRIX	0.980622
ENDONUCLEASE ACTIVITY GO 0016893	0.782833	CALCIUM ION TRANSMEMBRANE TRANSPORTER ACTIVITY	0.95805	GLYCEROPHOSPHOLIPID METABOLIC PROCESS	0.982252
ENERGY RESERVE METABOLIC PROCESS	0.782833	SPLICEOSOME	0.95805	MRNA PROCESSING GO 0006397	0.982723
N TERMINAL PROTEIN AMINO ACID MODIFICATION	0.787766	NEGATIVE REGULATION OF TRANSFERASE ACTIVITY	0.963134	REGULATION OF RHO PROTEIN SIGNAL TRANSDUCTION	0.989804
REGULATION OF SYNAPSE STRUCTURE AND ACTIVITY	0.799271	B CELL ACTIVATION	0.97051	TRANSLATION FACTOR ACTIVITY NUCLEIC ACID BINDING	0.993333
REGULATION OF MITOTIC CELL CYCLE	0.835283	ENDONUCLEASE ACTIVITY GO 0016893	0.971402	VOLTAGE GATED POTASSIUM CHANNEL COMPLEX	0.993333
ENDORIBONUCLEASE ACTIVITY	0.836487	METABOTROPIC GLUTAMATEGABA B LIKE RECEPTOR ACTIVITY	0.971402	PROTEIN AMINO ACID ADP RIBOSYLATION	0.993742
NOTCH SIGNALING PATHWAY	0.852596	DEFENSE RESPONSE TO BACTERIUM	0.985739	PROTEIN IMPORT	0.997703
BIOPOLYMER BIOSYNTHETIC PROCESS	0.900257	RECEPTOR MEDIATED ENDOCYTOSIS	0.988507
APICAL PART OF CELL	0.946839
RNA ELONGATION	0.949488
CELLULAR RESPONSE TO NUTRIENT LEVELS	0.955624
NEUROPEPTIDE SIGNALING PATHWAY	0.963341
DNA MODIFICATION	0.969476
CHROMATIN REMODELING COMPLEX	0.975851
