# Supplementary material for: Discovering the Deregulated Molecular Functions Involved in Malignant Transformation of Endometriosis to Endometriosis-Associated Ovarian Carcinoma Using a Data-Driven, Function-Based Analysis
Source: Int J Mol Sci. 2017 Nov 6;18(11):2345. doi: 10.3390/ijms18112345 (PMC5713314; doi:10.3390/ijms18112345)
Supplement: Supplementary file 1 [file ijms-18-02345-s001.zip › Table S3.xlsx]

## Sheet: GOCAN_FactorAnalysis_endometrio
GO_FA1	GO_FA2	GO_FA3	GO_FA4	GO_FA5
REGULATION_OF_CELL_DIFFERENTIATION	CELL_DIVISION	PHOSPHATE_TRANSMEMBRANE_TRANSPORTER_ACTIVITY	POSITIVE_REGULATION_OF_PHOSPHATE_METABOLIC_PROCESS	ORGANELLAR_SMALL_RIBOSOMAL_SUBUNIT
B_CELL_ACTIVATION	HEME_METABOLIC_PROCESS	INORGANIC_ANION_TRANSMEMBRANE_TRANSPORTER_ACTIVITY	POSITIVE_REGULATION_OF_PROTEIN_MODIFICATION_PROCESS	MITOCHONDRIAL_SMALL_RIBOSOMAL_SUBUNIT
HEMOPOIETIC_OR_LYMPHOID_ORGAN_DEVELOPMENT	HETEROCYCLE_METABOLIC_PROCESS	SECONDARY_ACTIVE_TRANSMEMBRANE_TRANSPORTER_ACTIVITY	VIRAL_INFECTIOUS_CYCLE	SMALL_RIBOSOMAL_SUBUNIT
HEMOPOIESIS	PIGMENT_BIOSYNTHETIC_PROCESS	ANION_CATION_SYMPORTER_ACTIVITY	POSITIVE_REGULATION_OF_PHOSPHORYLATION	LYSOSOMAL_MEMBRANE
IMMUNE_SYSTEM_DEVELOPMENT	SODIUM_ION_TRANSPORT	SYMPORTER_ACTIVITY	ACTIN_FILAMENT_POLYMERIZATION	SUGAR_TRANSMEMBRANE_TRANSPORTER_ACTIVITY
REGULATION_OF_I_KAPPAB_KINASE_NF_KAPPAB_CASCADE	HEME_BIOSYNTHETIC_PROCESS	TRANSITION_METAL_ION_TRANSPORT	ANCHORED_TO_MEMBRANE	PROTEIN_MATURATION
PROTEIN_AMINO_ACID_PHOSPHORYLATION	PIGMENT_METABOLIC_PROCESS	ANION_TRANSMEMBRANE_TRANSPORTER_ACTIVITY	ANCHORED_TO_PLASMA_MEMBRANE	CYSTEINE_TYPE_ENDOPEPTIDASE_ACTIVITY
POSITIVE_REGULATION_OF_I_KAPPAB_KINASE_NF_KAPPAB_CASCADE	MONOVALENT_INORGANIC_CATION_HOMEOSTASIS	NEUTRAL_AMINO_ACID_TRANSMEMBRANE_TRANSPORTER_ACTIVITY	GLYCEROPHOSPHOLIPID_BIOSYNTHETIC_PROCESS	CARBOHYDRATE_TRANSMEMBRANE_TRANSPORTER_ACTIVITY
MONOOXYGENASE_ACTIVITY	REGULATION_OF_PH	NEUTRAL_AMINO_ACID_TRANSPORT	ANION_TRANSPORT	FUCOSYLTRANSFERASE_ACTIVITY
PROTEIN_MODIFICATION_PROCESS	ANTIPORTER_ACTIVITY	MAP_KINASE_KINASE_KINASE_ACTIVITY	RHO_PROTEIN_SIGNAL_TRANSDUCTION	MONOSACCHARIDE_TRANSMEMBRANE_TRANSPORTER_ACTIVITY
CELLULAR_LIPID_METABOLIC_PROCESS	VACUOLAR_PART	ENDOSOME_TRANSPORT	PHOSPHOINOSITIDE_METABOLIC_PROCESS	VACUOLAR_MEMBRANE
I_KAPPAB_KINASE_NF_KAPPAB_CASCADE	MONOVALENT_INORGANIC_CATION_TRANSMEMBRANE_TRANSPORTER_ACTIVITY	MONOCARBOXYLIC_ACID_TRANSPORT	FUCOSYLTRANSFERASE_ACTIVITY	CYSTEINE_TYPE_PEPTIDASE_ACTIVITY
BIOPOLYMER_MODIFICATION	MONOCARBOXYLIC_ACID_TRANSMEMBRANE_TRANSPORTER_ACTIVITY	ANION_TRANSPORT	VIRAL_REPRODUCTION	POSITIVE_REGULATION_OF_JNK_ACTIVITY
REGULATION_OF_SIGNAL_TRANSDUCTION	CYTOCHROME_C_OXIDASE_ACTIVITY	ACTIVE_TRANSMEMBRANE_TRANSPORTER_ACTIVITY	ENDOTHELIAL_CELL_PROLIFERATION	PROTEIN_TARGETING_TO_MITOCHONDRION
SECRETION_BY_CELL	POSITIVE_REGULATION_OF_PEPTIDYL_TYROSINE_PHOSPHORYLATION	OXYGEN_BINDING	DI___TRI_VALENT_INORGANIC_CATION_TRANSPORT	ANION_CATION_SYMPORTER_ACTIVITY
B_CELL_DIFFERENTIATION	COFACTOR_BIOSYNTHETIC_PROCESS	LATE_ENDOSOME	ACTIN_POLYMERIZATION_AND_OR_DEPOLYMERIZATION	MONOCARBOXYLIC_ACID_TRANSPORT
SECRETION	HYDROGEN_ION_TRANSMEMBRANE_TRANSPORTER_ACTIVITY	PROTEIN_AUTOPROCESSING	PHOSPHOINOSITIDE_BIOSYNTHETIC_PROCESS	LATE_ENDOSOME
PHOSPHORYLATION	RESPIRATORY_GASEOUS_EXCHANGE	PROTEIN_AMINO_ACID_AUTOPHOSPHORYLATION	REGULATION_OF_PROTEIN_MODIFICATION_PROCESS	PHOSPHOLIPID_BINDING
PROTEIN_KINASE_CASCADE	SECONDARY_METABOLIC_PROCESS	PML_BODY	POSITIVE_REGULATION_OF_BINDING	SOLUTE_SODIUM_SYMPORTER_ACTIVITY
PEPTIDASE_ACTIVITY	COFACTOR_CATABOLIC_PROCESS	CARBOXYLIC_ACID_TRANSMEMBRANE_TRANSPORTER_ACTIVITY	RESPONSE_TO_HORMONE_STIMULUS	PML_BODY
LYMPHOCYTE_ACTIVATION	DELAYED_RECTIFIER_POTASSIUM_CHANNEL_ACTIVITY	ORGANIC_ACID_TRANSMEMBRANE_TRANSPORTER_ACTIVITY	PATTERN_RECOGNITION_RECEPTOR_ACTIVITY	POST_GOLGI_VESICLE_MEDIATED_TRANSPORT
NEGATIVE_REGULATION_OF_TRANSCRIPTION_FROM_RNA_POLYMERASE_II_PROMOTER	VACUOLAR_MEMBRANE	EXTERNAL_SIDE_OF_PLASMA_MEMBRANE	SMALL_GTPASE_MEDIATED_SIGNAL_TRANSDUCTION	POSITIVE_REGULATION_OF_PROTEIN_AMINO_ACID_PHOSPHORYLATION
CELL_FRACTION	TRANSITION_METAL_ION_TRANSMEMBRANE_TRANSPORTER_ACTIVITY	CYTOCHROME_C_OXIDASE_ACTIVITY	MICROBODY_MEMBRANE	ANCHORED_TO_MEMBRANE
VESICLE_MEDIATED_TRANSPORT	INTERACTION_WITH_HOST	REGULATION_OF_JNK_ACTIVITY	PEROXISOMAL_MEMBRANE	ANCHORED_TO_PLASMA_MEMBRANE
ENDOPEPTIDASE_ACTIVITY	OUTER_MEMBRANE	NUCLEOBASENUCLEOSIDENUCLEOTIDE_AND_NUCLEIC_ACID_TRANSPORT	VIRAL_REPRODUCTIVE_PROCESS
POSITIVE_REGULATION_OF_SIGNAL_TRANSDUCTION	CELLULAR_PROTEIN_COMPLEX_ASSEMBLY	GTPASE_ACTIVITY	ENDOCYTIC_VESICLE
MOTOR_ACTIVITY	HOMOPHILIC_CELL_ADHESION	MONOCARBOXYLIC_ACID_TRANSMEMBRANE_TRANSPORTER_ACTIVITY	MOTOR_ACTIVITY
SIGNAL_TRANSDUCTION	MITOCHONDRIAL_RESPIRATORY_CHAIN	POSITIVE_REGULATION_OF_PROTEIN_MODIFICATION_PROCESS	ACTIN_FILAMENT_BASED_MOVEMENT
MAPKKK_CASCADE_GO_0000165	ORGANELLE_OUTER_MEMBRANE	DI___TRI_VALENT_INORGANIC_CATION_TRANSMEMBRANE_TRANSPORTER_ACTIVITY	TRANSITION_METAL_ION_TRANSMEMBRANE_TRANSPORTER_ACTIVITY
REGULATION_OF_GENE_EXPRESSION_EPIGENETIC	CHROMOSOME_SEGREGATION	GOLGI_STACK	NUCLEAR_SPECK
NEGATIVE_REGULATION_OF_TRANSCRIPTION_DNA_DEPENDENT	CELL_MATURATION	ADAPTIVE_IMMUNE_RESPONSE	ACTIVATION_OF_JNK_ACTIVITY
REGULATION_OF_TRANSCRIPTIONDNA_DEPENDENT	EPITHELIAL_CELL_DIFFERENTIATION	NUCLEAR_BODY	POSITIVE_REGULATION_OF_PEPTIDYL_TYROSINE_PHOSPHORYLATION
SMALL_GTPASE_MEDIATED_SIGNAL_TRANSDUCTION	ACTIVATION_OF_IMMUNE_RESPONSE	SPECIFIC_TRANSCRIPTIONAL_REPRESSOR_ACTIVITY
MEMBRANE_FRACTION	IMMUNE_EFFECTOR_PROCESS	ADAPTIVE_IMMUNE_RESPONSE_GO_0002460
REGULATION_OF_RNA_METABOLIC_PROCESS	SERINE_HYDROLASE_ACTIVITY	INTERACTION_WITH_HOST
NUCLEOSIDE_TRIPHOSPHATASE_ACTIVITY	TRANSPORT_VESICLE	EXTRINSIC_TO_MEMBRANE
OXIDOREDUCTASE_ACTIVITY_ACTING_ON_NADH_OR_NADPH	ACTIVATION_OF_NF_KAPPAB_TRANSCRIPTION_FACTOR	ORGANIC_ACID_TRANSPORT
REGULATION_OF_TRANSFERASE_ACTIVITY	SERINE_TYPE_PEPTIDASE_ACTIVITY	CARBOXYLIC_ACID_TRANSPORT
TRANSCRIPTION_FACTOR_COMPLEX	MONOVALENT_INORGANIC_CATION_TRANSPORT	REGULATION_OF_IMMUNE_RESPONSE
INTRACELLULAR_SIGNALING_CASCADE	AEROBIC_RESPIRATION	AMINO_ACID_TRANSMEMBRANE_TRANSPORTER_ACTIVITY
HYDROLASE_ACTIVITY_ACTING_ON_ACID_ANHYDRIDES	CLATHRIN_COATED_VESICLE	PHOSPHOINOSITIDE_METABOLIC_PROCESS
PYROPHOSPHATASE_ACTIVITY	CELLULAR_RESPIRATION	LIPID_RAFT
TRANSCRIPTION_DNA_DEPENDENT	CYTOSOLIC_PART	NUCLEAR_SPECK
RNA_BIOSYNTHETIC_PROCESS	PROTEIN_MATURATION	INORGANIC_CATION_TRANSMEMBRANE_TRANSPORTER_ACTIVITY
NEGATIVE_REGULATION_OF_RNA_METABOLIC_PROCESS	MORPHOGENESIS_OF_AN_EPITHELIUM	AMINE_TRANSMEMBRANE_TRANSPORTER_ACTIVITY
DENDRITE	REGULATION_OF_HEART_CONTRACTION	PEPTIDYL_TYROSINE_PHOSPHORYLATION
RAS_GTPASE_ACTIVATOR_ACTIVITY	GLAND_DEVELOPMENT	POSITIVE_REGULATION_OF_JNK_ACTIVITY
REGULATION_OF_PROTEIN_KINASE_ACTIVITY	PHOSPHOINOSITIDE_BIOSYNTHETIC_PROCESS	L_AMINO_ACID_TRANSMEMBRANE_TRANSPORTER_ACTIVITY
REGULATION_OF_TRANSCRIPTION	MITOCHONDRIAL_OUTER_MEMBRANE	SUBSTRATE_SPECIFIC_TRANSMEMBRANE_TRANSPORTER_ACTIVITY
CYTOSKELETAL_PROTEIN_BINDING	COFACTOR_METABOLIC_PROCESS	INORGANIC_ANION_TRANSPORT
REGULATION_OF_KINASE_ACTIVITY	REGULATION_OF_PHOSPHORYLATION	ACTIVATION_OF_JNK_ACTIVITY
MACROMOLECULE_LOCALIZATION	POSITIVE_REGULATION_OF_DNA_BINDING	ANTIPORTER_ACTIVITY
TUBULIN_BINDING	INORGANIC_ANION_TRANSPORT	TRANSMEMBRANE_TRANSPORTER_ACTIVITY
PROTEIN_LOCALIZATION	POSITIVE_REGULATION_OF_TRANSCRIPTION_FACTOR_ACTIVITY	POSITIVE_REGULATION_OF_IMMUNE_SYSTEM_PROCESS
POSITIVE_REGULATION_OF_BIOLOGICAL_PROCESS	ACUTE_INFLAMMATORY_RESPONSE	RNA_EXPORT_FROM_NUCLEUS
REGULATION_OF_GENE_EXPRESSION	DEVELOPMENTAL_MATURATION	TRANSITION_METAL_ION_TRANSMEMBRANE_TRANSPORTER_ACTIVITY
TRANSCRIPTION	LYSOSOMAL_MEMBRANE	POSITIVE_REGULATION_OF_PROTEIN_AMINO_ACID_PHOSPHORYLATION
MEMBRANE	POSITIVE_REGULATION_OF_BINDING	SUBSTRATE_SPECIFIC_TRANSPORTER_ACTIVITY
NEGATIVE_REGULATION_OF_TRANSCRIPTION	RESPONSE_TO_BACTERIUM	ACTIVATION_OF_MAPK_ACTIVITY
BIOPOLYMER_METABOLIC_PROCESS	NUCLEAR_SPECK	JNK_CASCADE
IMMUNE_SYSTEM_PROCESS	RESPONSE_TO_VIRUS	FUCOSYLTRANSFERASE_ACTIVITY
LIPID_BIOSYNTHETIC_PROCESS	RESPONSE_TO_OTHER_ORGANISM	PEPTIDYL_TYROSINE_MODIFICATION
CYTOPLASM	VIRAL_REPRODUCTIVE_PROCESS	NUCLEOSIDE_TRIPHOSPHATASE_ACTIVITY
PROTEIN_DIMERIZATION_ACTIVITY	MONOCARBOXYLIC_ACID_TRANSPORT	PHOSPHOINOSITIDE_BIOSYNTHETIC_PROCESS
REGULATION_OF_CELLULAR_METABOLIC_PROCESS	CARBOHYDRATE_TRANSPORT	REGULATION_OF_G_PROTEIN_COUPLED_RECEPTOR_PROTEIN_SIGNALING_PATHWAY
CELLULAR_PROTEIN_METABOLIC_PROCESS	LIGASE_ACTIVITY_FORMING_CARBON_OXYGEN_BONDS	HYDROGEN_ION_TRANSMEMBRANE_TRANSPORTER_ACTIVITY
REGULATION_OF_METABOLIC_PROCESS	MAP_KINASE_KINASE_KINASE_ACTIVITY	STRESS_ACTIVATED_PROTEIN_KINASE_SIGNALING_PATHWAY
CELL_PROLIFERATION_GO_0008283	HORMONE_ACTIVITY	POSITIVE_REGULATION_OF_MULTICELLULAR_ORGANISMAL_PROCESS
STRESS_ACTIVATED_PROTEIN_KINASE_SIGNALING_PATHWAY	G_PROTEIN_COUPLED_RECEPTOR_BINDING	ION_TRANSMEMBRANE_TRANSPORTER_ACTIVITY
NUCLEOLUS	VACUOLE	CATION_TRANSMEMBRANE_TRANSPORTER_ACTIVITY
CELLULAR_MACROMOLECULE_METABOLIC_PROCESS	STRUCTURAL_CONSTITUENT_OF_CYTOSKELETON	REGULATION_OF_PROTEIN_MODIFICATION_PROCESS
TRANSMEMBRANE_RECEPTOR_PROTEIN_TYROSINE_KINASE_SIGNALING_PATHWAY	FUCOSYLTRANSFERASE_ACTIVITY	TUBULIN_BINDING
RHO_GTPASE_ACTIVATOR_ACTIVITY	ICOSANOID_METABOLIC_PROCESS	AMINE_CATABOLIC_PROCESS
NUCLEOTIDE_BINDING	CHEMOKINE_RECEPTOR_BINDING	ENDOTHELIAL_CELL_PROLIFERATION
PROTEIN_METABOLIC_PROCESS	CHEMOKINE_ACTIVITY	B_CELL_DIFFERENTIATION
ANATOMICAL_STRUCTURE_MORPHOGENESIS	INTERMEDIATE_FILAMENT_CYTOSKELETON	CYTOSKELETON_DEPENDENT_INTRACELLULAR_TRANSPORT
JNK_CASCADE	INTERMEDIATE_FILAMENT	MICROTUBULE_BASED_MOVEMENT
MEMBRANE_PART	ION_TRANSPORT	REGULATION_OF_ENDOTHELIAL_CELL_PROLIFERATION
OXIDOREDUCTASE_ACTIVITY	METAL_ION_TRANSPORT
TRANSMEMBRANE_RECEPTOR_PROTEIN_PHOSPHATASE_ACTIVITY	TRANSLATION
GLYCOPROTEIN_BIOSYNTHETIC_PROCESS	MULTI_ORGANISM_PROCESS
CYTOSKELETON_DEPENDENT_INTRACELLULAR_TRANSPORT	ENDOCYTIC_VESICLE
MYELOID_CELL_DIFFERENTIATION	VIRAL_REPRODUCTION
PURINE_NUCLEOTIDE_BINDING	DIGESTION
PURINE_RIBONUCLEOTIDE_BINDING	CELLULAR_BIOSYNTHETIC_PROCESS
PLASMA_MEMBRANE	TRANSFERASE_ACTIVITY_TRANSFERRING_HEXOSYL_GROUPS
TRANSCRIPTION_FACTOR_BINDING	CATION_HOMEOSTASIS
ESTABLISHMENT_OF_LOCALIZATION	CENTRAL_NERVOUS_SYSTEM_DEVELOPMENT
MICROTUBULE_BASED_MOVEMENT	GLYCEROPHOSPHOLIPID_BIOSYNTHETIC_PROCESS
ENZYME_LINKED_RECEPTOR_PROTEIN_SIGNALING_PATHWAY	APOPTOTIC_MITOCHONDRIAL_CHANGES
CYTOPLASMIC_PART	FATTY_ACID_METABOLIC_PROCESS
CYSTEINE_TYPE_PEPTIDASE_ACTIVITY	MITOCHONDRIAL_MEMBRANE_PART
TRANSPORT	PATTERN_RECOGNITION_RECEPTOR_ACTIVITY
NEGATIVE_REGULATION_OF_CELL_DIFFERENTIATION	PROTEIN_AMINO_ACID_AUTOPHOSPHORYLATION
INTEGRAL_TO_MEMBRANE	PROTEIN_AUTOPROCESSING
SECRETORY_PATHWAY	PERINUCLEAR_REGION_OF_CYTOPLASM
TRANSCRIPTION_COFACTOR_ACTIVITY	POSITIVE_REGULATION_OF_MAP_KINASE_ACTIVITY
PHOSPHOLIPID_BINDING	POSITIVE_REGULATION_OF_PROTEIN_AMINO_ACID_PHOSPHORYLATION
ALCOHOL_METABOLIC_PROCESS	APOPTOTIC_PROGRAM
INTRINSIC_TO_MEMBRANE	STRUCTURAL_MOLECULE_ACTIVITY
RESPONSE_TO_BIOTIC_STIMULUS	ESTABLISHMENT_AND_OR_MAINTENANCE_OF_CELL_POLARITY
PLASMA_MEMBRANE_PART	ION_HOMEOSTASIS
EXTRACELLULAR_REGION_PART	CATION_TRANSPORT
REGULATION_OF_ACTIN_FILAMENT_LENGTH	MITOCHONDRIAL_ENVELOPE
REGULATION_OF_CELLULAR_COMPONENT_SIZE	PURINE_RIBONUCLEOTIDE_METABOLIC_PROCESS
CARBOHYDRATE_METABOLIC_PROCESS	TRANSITION_METAL_ION_TRANSPORT
REPRODUCTIVE_PROCESS	RESPONSE_TO_HORMONE_STIMULUS
PROTEIN_PROCESSING	METAL_ION_TRANSMEMBRANE_TRANSPORTER_ACTIVITY
POSITIVE_REGULATION_OF_MULTICELLULAR_ORGANISMAL_PROCESS	MITOCHONDRIAL_LUMEN
POSITIVE_REGULATION_OF_CATALYTIC_ACTIVITY	MITOCHONDRIAL_MATRIX
CALMODULIN_BINDING	REGULATION_OF_RESPONSE_TO_STIMULUS
DNA_BINDING	MEMBRANE_LIPID_BIOSYNTHETIC_PROCESS
RESPONSE_TO_WOUNDING	CELL_CELL_SIGNALING
AMINE_CATABOLIC_PROCESS	GENERATION_OF_PRECURSOR_METABOLITES_AND_ENERGY
CELL_SURFACE_RECEPTOR_LINKED_SIGNAL_TRANSDUCTION_GO_0007166	CARBOHYDRATE_TRANSMEMBRANE_TRANSPORTER_ACTIVITY
ACTIN_FILAMENT_BASED_MOVEMENT	MITOCHONDRIAL_MEMBRANE
IMMUNE_RESPONSE	INNATE_IMMUNE_RESPONSE
EXTRACELLULAR_REGION	NEGATIVE_REGULATION_OF_MYELOID_CELL_DIFFERENTIATION
INFLAMMATORY_RESPONSE	RESPONSE_TO_STEROID_HORMONE_STIMULUS
ENDOTHELIAL_CELL_PROLIFERATION	STRUCTURAL_CONSTITUENT_OF_RIBOSOME
ORGANELLE_MEMBRANE	AMINO_ACID_METABOLIC_PROCESS
REGULATION_OF_MYELOID_CELL_DIFFERENTIATION	EXTRACELLULAR_SPACE
RECEPTOR_ACTIVITY	RNA_BINDING
INTEGRAL_TO_PLASMA_MEMBRANE	REGULATION_OF_PROTEIN_METABOLIC_PROCESS
CELL_ACTIVATION	CATION_TRANSMEMBRANE_TRANSPORTER_ACTIVITY
POSITIVE_REGULATION_OF_IMMUNE_SYSTEM_PROCESS	PEROXISOME_ORGANIZATION_AND_BIOGENESIS
EXTRINSIC_TO_MEMBRANE	LIGASE_ACTIVITY
INTRINSIC_TO_PLASMA_MEMBRANE	BIOSYNTHETIC_PROCESS
REGULATION_OF_IMMUNE_SYSTEM_PROCESS	CELLULAR_CATION_HOMEOSTASIS
CYTOPLASMIC_VESICLE	AMINO_ACID_AND_DERIVATIVE_METABOLIC_PROCESS
REPRODUCTION	PROTEIN_AMINO_ACID_DEPHOSPHORYLATION
CYTOPLASMIC_MEMBRANE_BOUND_VESICLE	UBIQUITIN_PROTEIN_LIGASE_ACTIVITY
ACTIN_POLYMERIZATION_AND_OR_DEPOLYMERIZATION	MITOCHONDRIAL_PART
IDENTICAL_PROTEIN_BINDING	CHEMICAL_HOMEOSTASIS
MONOSACCHARIDE_TRANSMEMBRANE_TRANSPORTER_ACTIVITY	PORE_COMPLEX
NUCLEAR_PORE	ACTIVATION_OF_PROTEIN_KINASE_ACTIVITY
HOMEOSTATIC_PROCESS	ANION_TRANSPORT
CYSTEINE_TYPE_ENDOPEPTIDASE_ACTIVITY	TRANSCRIPTION_REPRESSOR_ACTIVITY
MEMBRANE_BOUND_VESICLE	TRANSMEMBRANE_RECEPTOR_ACTIVITY
VESICLE	DEPHOSPHORYLATION
HISTONE_MODIFICATION	ADAPTIVE_IMMUNE_RESPONSE
DEPHOSPHORYLATION	ACID_AMINO_ACID_LIGASE_ACTIVITY
POSITIVE_REGULATION_OF_TRANSFERASE_ACTIVITY	RIBONUCLEOPROTEIN_COMPLEX
CELLULAR_HOMEOSTASIS	MONOCARBOXYLIC_ACID_METABOLIC_PROCESS
REGULATION_OF_ENDOTHELIAL_CELL_PROLIFERATION	SMALL_NUCLEAR_RIBONUCLEOPROTEIN_COMPLEX
REGULATION_OF_MAP_KINASE_ACTIVITY	ORGANIC_ACID_METABOLIC_PROCESS
REGULATION_OF_G_PROTEIN_COUPLED_RECEPTOR_PROTEIN_SIGNALING_PATHWAY	SYMPORTER_ACTIVITY
POST_GOLGI_VESICLE_MEDIATED_TRANSPORT	CARBOXYLIC_ACID_METABOLIC_PROCESS
MACROMOLECULE_BIOSYNTHETIC_PROCESS	MACROMOLECULE_BIOSYNTHETIC_PROCESS
MITOCHONDRION	AMINE_CATABOLIC_PROCESS
PROTEOLYSIS	SMALL_CONJUGATING_PROTEIN_LIGASE_ACTIVITY
MITOCHONDRIAL_INNER_MEMBRANE	ANION_CATION_SYMPORTER_ACTIVITY
TRANSCRIPTION_FACTOR_ACTIVITY	SMALL_PROTEIN_CONJUGATING_ENZYME_ACTIVITY
BIOSYNTHETIC_PROCESS	ENVELOPE
GTPASE_ACTIVITY	ORGANELLE_ENVELOPE
TRANSFERASE_ACTIVITY_TRANSFERRING_GLYCOSYL_GROUPS	JNK_CASCADE
ORGANELLE_INNER_MEMBRANE	POSITIVE_REGULATION_OF_IMMUNE_SYSTEM_PROCESS
NUCLEAR_MEMBRANE_PART	HYDROLASE_ACTIVITY_ACTING_ON_ACID_ANHYDRIDES
CARBOXYLIC_ACID_METABOLIC_PROCESS	PYROPHOSPHATASE_ACTIVITY
ORGANIC_ACID_METABOLIC_PROCESS	GLYCOPROTEIN_BIOSYNTHETIC_PROCESS
PROTEIN_AMINO_ACID_DEPHOSPHORYLATION	SPECIFIC_TRANSCRIPTIONAL_REPRESSOR_ACTIVITY
HUMORAL_IMMUNE_RESPONSE	POSITIVE_REGULATION_OF_MULTICELLULAR_ORGANISMAL_PROCESS
NUCLEAR_ENVELOPE	REGULATION_OF_JNK_ACTIVITY
PROTEIN_HOMODIMERIZATION_ACTIVITY	GTPASE_ACTIVITY
INNATE_IMMUNE_RESPONSE	POSITIVE_REGULATION_OF_PROTEIN_MODIFICATION_PROCESS
AMINO_ACID_METABOLIC_PROCESS	NUCLEOSIDE_TRIPHOSPHATASE_ACTIVITY
SMALL_NUCLEAR_RIBONUCLEOPROTEIN_COMPLEX	REGULATION_OF_CELL_DIFFERENTIATION
ENVELOPE	EXTRINSIC_TO_MEMBRANE
ORGANELLE_ENVELOPE	TUBULIN_BINDING
AMINO_ACID_AND_DERIVATIVE_METABOLIC_PROCESS	LIPID_RAFT
TRANSMEMBRANE_RECEPTOR_ACTIVITY	DI___TRI_VALENT_INORGANIC_CATION_TRANSMEMBRANE_TRANSPORTER_ACTIVITY
PERINUCLEAR_REGION_OF_CYTOPLASM
GENERATION_OF_PRECURSOR_METABOLITES_AND_ENERGY
REGULATION_OF_MULTICELLULAR_ORGANISMAL_PROCESS
REGULATION_OF_PROTEIN_METABOLIC_PROCESS
DEFENSE_RESPONSE
DI___TRI_VALENT_INORGANIC_CATION_TRANSPORT
PROTEIN_COMPLEX_ASSEMBLY
PROTEIN_TARGETING_TO_MITOCHONDRION
POSITIVE_REGULATION_OF_PROTEIN_METABOLIC_PROCESS
POSITIVE_REGULATION_OF_CELLULAR_PROTEIN_METABOLIC_PROCESS
CELLULAR_CATION_HOMEOSTASIS
ACTIVATION_OF_PROTEIN_KINASE_ACTIVITY
TRANSCRIPTION_COREPRESSOR_ACTIVITY
MRNA_SPLICE_SITE_SELECTION
MITOCHONDRIAL_PART
EXTRACELLULAR_SPACE
RIBONUCLEOPROTEIN_COMPLEX
EXCRETION
CELLULAR_BIOSYNTHETIC_PROCESS
STRUCTURAL_MOLECULE_ACTIVITY
TRANSCRIPTION_REPRESSOR_ACTIVITY
RNA_BINDING
CENTRAL_NERVOUS_SYSTEM_DEVELOPMENT
APOPTOTIC_PROGRAM
RIBOSOME
PEPTIDYL_TYROSINE_MODIFICATION
SOLUTE_SODIUM_SYMPORTER_ACTIVITY
STRUCTURAL_CONSTITUENT_OF_RIBOSOME
CHEMICAL_HOMEOSTASIS
GTP_BINDING
GUANYL_NUCLEOTIDE_BINDING
NUCLEAR_BODY
MITOCHONDRIAL_MEMBRANE
LIGASE_ACTIVITY_FORMING_CARBON_NITROGEN_BONDS
ACTIN_FILAMENT_POLYMERIZATION
MITOCHONDRIAL_ENVELOPE
SUGAR_TRANSMEMBRANE_TRANSPORTER_ACTIVITY
AMINE_TRANSMEMBRANE_TRANSPORTER_ACTIVITY
REGULATION_OF_JNK_ACTIVITY
NF_KAPPAB_BINDING
ION_HOMEOSTASIS
NUCLEAR_MEMBRANE
NUCLEAR_EXPORT
MONOCARBOXYLIC_ACID_METABOLIC_PROCESS
POSITIVE_REGULATION_OF_RESPONSE_TO_STIMULUS
MITOCHONDRIAL_MEMBRANE_PART
RESPONSE_TO_HORMONE_STIMULUS
LIPID_RAFT
STRUCTURAL_CONSTITUENT_OF_CYTOSKELETON
CELL_CELL_SIGNALING
TRANSMEMBRANE_TRANSPORTER_ACTIVITY
TRANSLATION
DI___TRI_VALENT_INORGANIC_CATION_TRANSMEMBRANE_TRANSPORTER_ACTIVITY
ACID_AMINO_ACID_LIGASE_ACTIVITY
REGULATION_OF_RESPONSE_TO_STIMULUS
RNA_EXPORT_FROM_NUCLEUS
METAL_ION_TRANSMEMBRANE_TRANSPORTER_ACTIVITY
CATION_HOMEOSTASIS
SUBSTRATE_SPECIFIC_TRANSPORTER_ACTIVITY
SPECIFIC_TRANSCRIPTIONAL_REPRESSOR_ACTIVITY
SMALL_PROTEIN_CONJUGATING_ENZYME_ACTIVITY
MITOCHONDRIAL_LUMEN
MITOCHONDRIAL_MATRIX
RHO_PROTEIN_SIGNAL_TRANSDUCTION
RIBOSOMAL_SUBUNIT
SMALL_CONJUGATING_PROTEIN_LIGASE_ACTIVITY
LIPOPROTEIN_BIOSYNTHETIC_PROCESS
REGULATION_OF_PROTEIN_MODIFICATION_PROCESS
UBIQUITIN_PROTEIN_LIGASE_ACTIVITY
INTERMEDIATE_FILAMENT
INTERMEDIATE_FILAMENT_CYTOSKELETON
PURINE_RIBONUCLEOTIDE_METABOLIC_PROCESS
PEPTIDYL_TYROSINE_PHOSPHORYLATION
CATION_TRANSPORT
ION_TRANSMEMBRANE_TRANSPORTER_ACTIVITY
RESPONSE_TO_STEROID_HORMONE_STIMULUS
SUBSTRATE_SPECIFIC_TRANSMEMBRANE_TRANSPORTER_ACTIVITY
PEROXISOMAL_MEMBRANE
MICROBODY_MEMBRANE
PORE_COMPLEX
CARBOXYLIC_ACID_TRANSPORT
ORGANIC_ACID_TRANSPORT
MULTI_ORGANISM_PROCESS
POSITIVE_REGULATION_OF_MAP_KINASE_ACTIVITY
LIGASE_ACTIVITY
PEROXISOME_ORGANIZATION_AND_BIOGENESIS
L_AMINO_ACID_TRANSMEMBRANE_TRANSPORTER_ACTIVITY
ACTIVE_TRANSMEMBRANE_TRANSPORTER_ACTIVITY
ACTIVATION_OF_JNK_ACTIVITY
AMINO_ACID_TRANSPORT
ACTIVATION_OF_MAPK_ACTIVITY
MEMBRANE_LIPID_BIOSYNTHETIC_PROCESS
POSITIVE_REGULATION_OF_IMMUNE_RESPONSE
POSITIVE_REGULATION_OF_PROTEIN_MODIFICATION_PROCESS
MORPHOGENESIS_OF_AN_EPITHELIUM
NUCLEOBASENUCLEOSIDENUCLEOTIDE_AND_NUCLEIC_ACID_TRANSPORT
HORMONE_ACTIVITY
RESPONSE_TO_BACTERIUM
METAL_ION_TRANSPORT
ICOSANOID_METABOLIC_PROCESS
REGULATION_OF_PHOSPHORYLATION
PATTERN_RECOGNITION_RECEPTOR_ACTIVITY
REGULATION_OF_IMMUNE_RESPONSE
COFACTOR_METABOLIC_PROCESS
AMINO_ACID_TRANSMEMBRANE_TRANSPORTER_ACTIVITY
CELLULAR_RESPIRATION
RESPONSE_TO_OTHER_ORGANISM
POSITIVE_REGULATION_OF_JNK_ACTIVITY
DIGESTION
CATION_TRANSMEMBRANE_TRANSPORTER_ACTIVITY
TRANSFERASE_ACTIVITY_TRANSFERRING_HEXOSYL_GROUPS
LIGASE_ACTIVITY_FORMING_CARBON_OXYGEN_BONDS
AEROBIC_RESPIRATION
ION_TRANSPORT
CHEMOKINE_ACTIVITY
INORGANIC_CATION_TRANSMEMBRANE_TRANSPORTER_ACTIVITY
REGULATION_OF_HEART_CONTRACTION
G_PROTEIN_COUPLED_RECEPTOR_BINDING
CYTOSOLIC_PART
ESTABLISHMENT_AND_OR_MAINTENANCE_OF_CELL_POLARITY
CHEMOKINE_RECEPTOR_BINDING
GLAND_DEVELOPMENT
ORGANELLAR_SMALL_RIBOSOMAL_SUBUNIT
SMALL_RIBOSOMAL_SUBUNIT
MITOCHONDRIAL_SMALL_RIBOSOMAL_SUBUNIT
REGULATION_OF_PROTEIN_AMINO_ACID_PHOSPHORYLATION
DEVELOPMENTAL_MATURATION
VIRAL_INFECTIOUS_CYCLE
FATTY_ACID_METABOLIC_PROCESS
MONOVALENT_INORGANIC_CATION_TRANSPORT
VACUOLE
RESPONSE_TO_VIRUS
ENDOSOME_TRANSPORT
CARBOXYLIC_ACID_TRANSMEMBRANE_TRANSPORTER_ACTIVITY
ORGANIC_ACID_TRANSMEMBRANE_TRANSPORTER_ACTIVITY
EPITHELIAL_CELL_DIFFERENTIATION
APOPTOTIC_MITOCHONDRIAL_CHANGES
VIRAL_REPRODUCTION
GLYCEROPHOSPHOLIPID_BIOSYNTHETIC_PROCESS
ENDOCYTIC_VESICLE
PHOSPHOINOSITIDE_METABOLIC_PROCESS
MITOCHONDRIAL_OUTER_MEMBRANE
ANION_TRANSMEMBRANE_TRANSPORTER_ACTIVITY
ADAPTIVE_IMMUNE_RESPONSE_GO_0002460
CARBOHYDRATE_TRANSPORT
NEGATIVE_REGULATION_OF_MYELOID_CELL_DIFFERENTIATION
TRANSPORT_VESICLE
SERINE_HYDROLASE_ACTIVITY
CARBOHYDRATE_TRANSMEMBRANE_TRANSPORTER_ACTIVITY
SERINE_TYPE_PEPTIDASE_ACTIVITY
CELL_MATURATION
VIRAL_REPRODUCTIVE_PROCESS
ADAPTIVE_IMMUNE_RESPONSE
TRANSITION_METAL_ION_TRANSMEMBRANE_TRANSPORTER_ACTIVITY
INTERACTION_WITH_HOST
PIGMENT_METABOLIC_PROCESS
CELL_DIVISION
POSITIVE_REGULATION_OF_PROTEIN_AMINO_ACID_PHOSPHORYLATION
TRANSITION_METAL_ION_TRANSPORT
HEME_METABOLIC_PROCESS
PIGMENT_BIOSYNTHETIC_PROCESS
POSITIVE_REGULATION_OF_PEPTIDYL_TYROSINE_PHOSPHORYLATION
HEME_BIOSYNTHETIC_PROCESS
CYTOCHROME_C_OXIDASE_ACTIVITY
MONOCARBOXYLIC_ACID_TRANSMEMBRANE_TRANSPORTER_ACTIVITY
MONOCARBOXYLIC_ACID_TRANSPORT
ANTIPORTER_ACTIVITY
FUCOSYLTRANSFERASE_ACTIVITY
