# Supplementary material for: Discovering the Deregulated Molecular Functions Involved in Malignant Transformation of Endometriosis to Endometriosis-Associated Ovarian Carcinoma Using a Data-Driven, Function-Based Analysis
Source: Int J Mol Sci. 2017 Nov 6;18(11):2345. doi: 10.3390/ijms18112345 (PMC5713314; doi:10.3390/ijms18112345)
Supplement: Supplementary file 1 [file ijms-18-02345-s001.zip › Table S4.xlsx]

## Sheet: GOCAN_FactorAnalysis_OvcaClear
GO_FA1	GO_FA2	GO_FA3	GO_FA4	GO_FA5
G1_S_TRANSITION_OF_MITOTIC_CELL_CYCLE	ANION_CHANNEL_ACTIVITY	POSITIVE_REGULATION_OF_CELL_ADHESION	NEUROPEPTIDE_SIGNALING_PATHWAY	CALCIUM_INDEPENDENT_CELL_CELL_ADHESION
PROTEINACEOUS_EXTRACELLULAR_MATRIX	CALCIUM_CHANNEL_ACTIVITY	RESPONSE_TO_HORMONE_STIMULUS	NEUROTRANSMITTER_RECEPTOR_ACTIVITY	TIGHT_JUNCTION
EXTRACELLULAR_MATRIX	REGULATION_OF_ACTION_POTENTIAL	CHROMATIN_ASSEMBLY_OR_DISASSEMBLY	NEUROTRANSMITTER_BINDING	RAS_GUANYL_NUCLEOTIDE_EXCHANGE_FACTOR_ACTIVITY
TRANSMEMBRANE_RECEPTOR_PROTEIN_TYROSINE_KINASE_ACTIVITY	STEROL_BINDING	HOMEOSTASIS_OF_NUMBER_OF_CELLS	POTASSIUM_CHANNEL_ACTIVITY	INOSITOL_OR_PHOSPHATIDYLINOSITOL_PHOSPHATASE_ACTIVITY
NUCLEOTIDE_SUGAR_METABOLIC_PROCESS	INSOLUBLE_FRACTION	HOMOPHILIC_CELL_ADHESION	POTASSIUM_ION_TRANSPORT	RHO_GUANYL_NUCLEOTIDE_EXCHANGE_FACTOR_ACTIVITY
NUCLEAR_HORMONE_RECEPTOR_BINDING	CELL_DIVISION	INDUCTION_OF_APOPTOSIS_BY_EXTRACELLULAR_SIGNALS	VOLTAGE_GATED_POTASSIUM_CHANNEL_COMPLEX	COFACTOR_BINDING
HORMONE_RECEPTOR_BINDING	STEROID_BINDING	CHROMATIN_ASSEMBLY	NEUROPEPTIDE_BINDING	OLIGOSACCHARIDE_METABOLIC_PROCESS
TRANSCRIPTION_COACTIVATOR_ACTIVITY	CONTRACTILE_FIBER	MICROTUBULE_ORGANIZING_CENTER_PART	NEUROPEPTIDE_RECEPTOR_ACTIVITY	AMINO_ACID_TRANSPORT
EXTRACELLULAR_MATRIX_STRUCTURAL_CONSTITUENT	CELL_CORTEX	NON_MEMBRANE_SPANNING_PROTEIN_TYROSINE_KINASE_ACTIVITY	INWARD_RECTIFIER_POTASSIUM_CHANNEL_ACTIVITY	CYTOSOLIC_PART
PROTEIN_TYROSINE_KINASE_ACTIVITY	CONTRACTILE_FIBER_PART	CARBOHYDRATE_KINASE_ACTIVITY	CHROMOSOME_CONDENSATION	COENZYME_BIOSYNTHETIC_PROCESS
TRANSMEMBRANE_RECEPTOR_PROTEIN_KINASE_ACTIVITY	AUXILIARY_TRANSPORT_PROTEIN_ACTIVITY	SMALL_CONJUGATING_PROTEIN_BINDING	MONOOXYGENASE_ACTIVITY	MONOOXYGENASE_ACTIVITY
PROTEIN_DNA_COMPLEX_ASSEMBLY	MYOFIBRIL	UBIQUITIN_BINDING	CATION_CHANNEL_ACTIVITY	PROTEASOME_COMPLEX
TRANSCRIPTION_COREPRESSOR_ACTIVITY	SUBSTRATE_SPECIFIC_CHANNEL_ACTIVITY	DAMAGED_DNA_BINDING	ACUTE_INFLAMMATORY_RESPONSE	GUANYL_NUCLEOTIDE_EXCHANGE_FACTOR_ACTIVITY
BASEMENT_MEMBRANE	CHANNEL_REGULATOR_ACTIVITY	ANTIOXIDANT_ACTIVITY	ION_TRANSPORT	OXIDOREDUCTASE_ACTIVITY_ACTING_ON_THE_CH_NH_GROUP_OF_DONORS
TRANSCRIPTION_FACTOR_BINDING	LIPID_RAFT	PATTERN_SPECIFICATION_PROCESS	ION_CHANNEL_ACTIVITY	MICROTUBULE_MOTOR_ACTIVITY
UBIQUITIN_CYCLE	ION_CHANNEL_ACTIVITY	MICROTUBULE_BINDING	ACETYLGLUCOSAMINYLTRANSFERASE_ACTIVITY	SMALL_GTPASE_REGULATOR_ACTIVITY
TRANSCRIPTION_COFACTOR_ACTIVITY	STRUCTURAL_CONSTITUENT_OF_MUSCLE	PROTEIN_HETERODIMERIZATION_ACTIVITY	PEPTIDE_RECEPTOR_ACTIVITY	DI___TRI_VALENT_INORGANIC_CATION_TRANSPORT
INTRACELLULAR_RECEPTOR_MEDIATED_SIGNALING_PATHWAY	DI___TRI_VALENT_INORGANIC_CATION_TRANSPORT	RUFFLE	OLIGOSACCHARIDE_METABOLIC_PROCESS	REGULATION_OF_CATABOLIC_PROCESS
PROTEIN_SERINE_THREONINE_PHOSPHATASE_COMPLEX	SARCOMERE	GLUCOSE_CATABOLIC_PROCESS	VITAMIN_TRANSPORT	GLUCOSE_METABOLIC_PROCESS
TRANSMEMBRANE_RECEPTOR_PROTEIN_TYROSINE_KINASE_SIGNALING_PATHWAY	TRICARBOXYLIC_ACID_CYCLE_INTERMEDIATE_METABOLIC_PROCESS	ISOMERASE_ACTIVITY	MITOCHONDRIAL_RESPIRATORY_CHAIN	CELL_CELL_ADHESION
PHOSPHORIC_MONOESTER_HYDROLASE_ACTIVITY	ACUTE_INFLAMMATORY_RESPONSE	OXIDOREDUCTASE_ACTIVITY_ACTING_ON_SULFUR_GROUP_OF_DONORS	METAL_ION_TRANSPORT	N_TERMINAL_PROTEIN_AMINO_ACID_MODIFICATION
OXIDOREDUCTASE_ACTIVITY_ACTING_ON_THE_ALDEHYDE_OR_OXO_GROUP_OF_DONORS	CALCIUM_ION_TRANSPORT	RESPONSE_TO_EXTRACELLULAR_STIMULUS	SUBSTRATE_SPECIFIC_CHANNEL_ACTIVITY	CALCIUM_ION_TRANSPORT
STEROID_HORMONE_RECEPTOR_BINDING	INNATE_IMMUNE_RESPONSE	POTASSIUM_CHANNEL_ACTIVITY	COFACTOR_BIOSYNTHETIC_PROCESS	HORMONE_SECRETION
INSULIN_RECEPTOR_SIGNALING_PATHWAY	CARBOXYLESTERASE_ACTIVITY	MICROTUBULE_POLYMERIZATION_OR_DEPOLYMERIZATION	REGULATION_OF_VIRAL_REPRODUCTION	AMINO_ACID_TRANSMEMBRANE_TRANSPORTER_ACTIVITY
DNA_DEPENDENT_ATPASE_ACTIVITY	LIGAND_GATED_CHANNEL_ACTIVITY	GLUCOSE_METABOLIC_PROCESS	HORMONE_ACTIVITY	MICROTUBULE_POLYMERIZATION_OR_DEPOLYMERIZATION
NEURON_PROJECTION	EXTRINSIC_TO_MEMBRANE	NEUROGENESIS	KERATINOCYTE_DIFFERENTIATION	TRANSCRIPTION_REPRESSOR_ACTIVITY
STEROID_BIOSYNTHETIC_PROCESS	ION_TRANSPORT	NEURITE_DEVELOPMENT	CARBOHYDRATE_KINASE_ACTIVITY	MEMBRANE_FRACTION
NUCLEAR_CHROMOSOME	HORMONE_ACTIVITY	CARBOHYDRATE_BIOSYNTHETIC_PROCESS	CYTOKINE_ACTIVITY	COENZYME_BINDING
CHROMOSOME	REGULATION_OF_ORGANELLE_ORGANIZATION_AND_BIOGENESIS	DNA_PACKAGING	INTRACELLULAR_RECEPTOR_MEDIATED_SIGNALING_PATHWAY	REGULATION_OF_IMMUNE_EFFECTOR_PROCESS
DNA_PACKAGING	CYTOSOLIC_PART	CELLULAR_CARBOHYDRATE_METABOLIC_PROCESS	MUSCLE_CELL_DIFFERENTIATION	NEUROTRANSMITTER_BINDING
INTRAMOLECULAR_OXIDOREDUCTASE_ACTIVITY	HUMORAL_IMMUNE_RESPONSE	G_PROTEIN_COUPLED_RECEPTOR_BINDING	GATED_CHANNEL_ACTIVITY	CARBOHYDRATE_BIOSYNTHETIC_PROCESS
CHROMOSOMAL_PART	AMINO_ACID_AND_DERIVATIVE_METABOLIC_PROCESS	STRUCTURE_SPECIFIC_DNA_BINDING	SYNAPTIC_TRANSMISSION	HORMONE_METABOLIC_PROCESS
REGULATION_OF_BODY_FLUID_LEVELS	NEGATIVE_REGULATION_OF_CYTOSKELETON_ORGANIZATION_AND_BIOGENESIS	CELL_MIGRATION	G_PROTEIN_COUPLED_RECEPTOR_PROTEIN_SIGNALING_PATHWAY	STEROL_BINDING
GTPASE_REGULATOR_ACTIVITY	MOLECULAR_ADAPTOR_ACTIVITY	CELL_CYCLE_CHECKPOINT_GO_0000075	CATION_TRANSPORT	CELL_CYCLE_CHECKPOINT_GO_0000075
TRANSCRIPTION_REPRESSOR_ACTIVITY	PROTEIN_N_TERMINUS_BINDING	RAS_GUANYL_NUCLEOTIDE_EXCHANGE_FACTOR_ACTIVITY	OXYGEN_BINDING	NEUROTRANSMITTER_RECEPTOR_ACTIVITY
SMALL_GTPASE_REGULATOR_ACTIVITY	JAK_STAT_CASCADE	OXYGEN_AND_REACTIVE_OXYGEN_SPECIES_METABOLIC_PROCESS	REGULATION_OF_CATABOLIC_PROCESS	KERATINOCYTE_DIFFERENTIATION
SKELETAL_DEVELOPMENT	NEUROLOGICAL_SYSTEM_PROCESS	CHROMOSOME_ORGANIZATION_AND_BIOGENESIS	AMINE_RECEPTOR_ACTIVITY	GLUTAMATE_RECEPTOR_ACTIVITY
PHOSPHOLIPASE_C_ACTIVITY	REPRODUCTIVE_PROCESS	GENERATION_OF_NEURONS	REGULATION_OF_GTPASE_ACTIVITY	CELL_DIVISION
KINETOCHORE	OXIDOREDUCTASE_ACTIVITY_ACTING_ON_CH_OH_GROUP_OF_DONORS	NEURON_DEVELOPMENT	POSITIVE_REGULATION_OF_CELL_ADHESION	KINETOCHORE
HORMONE_METABOLIC_PROCESS	AROMATIC_COMPOUND_METABOLIC_PROCESS	REGULATION_OF_CATABOLIC_PROCESS	KINESIN_COMPLEX	HISTONE_DEACETYLASE_BINDING
INTRA_GOLGI_VESICLE_MEDIATED_TRANSPORT	SYSTEM_PROCESS	NEGATIVE_REGULATION_OF_CELLULAR_COMPONENT_ORGANIZATION_AND_BIOGENESIS	TRANSMISSION_OF_NERVE_IMPULSE
NUCLEAR_CHROMOSOME_PART	EXONUCLEASE_ACTIVITY	COFACTOR_CATABOLIC_PROCESS	SMALL_CONJUGATING_PROTEIN_BINDING
ELECTRON_CARRIER_ACTIVITY	EXTRACELLULAR_SPACE	REGULATION_OF_CELLULAR_COMPONENT_ORGANIZATION_AND_BIOGENESIS	UBIQUITIN_BINDING
REGULATION_OF_CYCLIN_DEPENDENT_PROTEIN_KINASE_ACTIVITY	METAL_ION_TRANSPORT	NEURON_DIFFERENTIATION	AEROBIC_RESPIRATION
MONOCARBOXYLIC_ACID_METABOLIC_PROCESS	CYTOKINE_ACTIVITY	GUANYL_NUCLEOTIDE_EXCHANGE_FACTOR_ACTIVITY	EXTRACELLULAR_SPACE
PHOSPHOLIPASE_ACTIVITY	OXIDOREDUCTASE_ACTIVITY_GO_0016616	GENERATION_OF_A_SIGNAL_INVOLVED_IN_CELL_CELL_SIGNALING	GLUTAMATE_RECEPTOR_ACTIVITY
PROTEIN_KINASE_ACTIVITY	EXOPEPTIDASE_ACTIVITY	DOUBLE_STRANDED_DNA_BINDING	REGULATION_OF_MULTICELLULAR_ORGANISMAL_PROCESS
LIPASE_ACTIVITY	CATION_TRANSPORT	RHO_GUANYL_NUCLEOTIDE_EXCHANGE_FACTOR_ACTIVITY	INTRA_GOLGI_VESICLE_MEDIATED_TRANSPORT
ENZYME_LINKED_RECEPTOR_PROTEIN_SIGNALING_PATHWAY	COENZYME_BINDING	NITROGEN_COMPOUND_METABOLIC_PROCESS	SYSTEM_PROCESS
COFACTOR_BIOSYNTHETIC_PROCESS	EPIDERMIS_DEVELOPMENT	PROTEIN_C_TERMINUS_BINDING	LIGAND_GATED_CHANNEL_ACTIVITY
GLUTAMATE_RECEPTOR_ACTIVITY	ACTIN_CYTOSKELETON	ION_BINDING	CALCIUM_INDEPENDENT_CELL_CELL_ADHESION
CELL_PROLIFERATION_GO_0008283	MICROTUBULE_POLYMERIZATION_OR_DEPOLYMERIZATION	POTASSIUM_ION_TRANSPORT	AROMATIC_COMPOUND_METABOLIC_PROCESS
EXTRACELLULAR_REGION_PART	PDZ_DOMAIN_BINDING	ACTIN_FILAMENT_ORGANIZATION	TIGHT_JUNCTION
NEGATIVE_REGULATION_OF_CELL_PROLIFERATION	GATED_CHANNEL_ACTIVITY	CHANNEL_REGULATOR_ACTIVITY	NEGATIVE_REGULATION_OF_CYTOSKELETON_ORGANIZATION_AND_BIOGENESIS
VIRAL_GENOME_REPLICATION	CATION_CHANNEL_ACTIVITY	TRANSITION_METAL_ION_BINDING	ANTIOXIDANT_ACTIVITY
OXIDOREDUCTASE_ACTIVITY	INFLAMMATORY_RESPONSE	NUCLEOSOME_ASSEMBLY	DAMAGED_DNA_BINDING
REGULATION_OF_SECRETION	REGULATION_OF_CELLULAR_COMPONENT_ORGANIZATION_AND_BIOGENESIS	PROTEASOME_COMPLEX	CHAPERONE_BINDING
EXTRACELLULAR_REGION	REGULATION_OF_MULTICELLULAR_ORGANISMAL_PROCESS	CYTOSKELETAL_PROTEIN_BINDING
AMINO_ACID_TRANSMEMBRANE_TRANSPORTER_ACTIVITY	PROTEIN_BINDING_BRIDGING	REGULATION_OF_IMMUNE_EFFECTOR_PROCESS
AXON_GUIDANCE	STRUCTURAL_MOLECULE_ACTIVITY	ELECTRON_CARRIER_ACTIVITY
CARBOHYDRATE_BIOSYNTHETIC_PROCESS	MICROTUBULE_BINDING	REGULATION_OF_ORGANELLE_ORGANIZATION_AND_BIOGENESIS
PROTEIN_AMINO_ACID_N_LINKED_GLYCOSYLATION	STEROID_METABOLIC_PROCESS	CELLULAR_MORPHOGENESIS_DURING_DIFFERENTIATION
MITOCHONDRIAL_RESPIRATORY_CHAIN	G_PROTEIN_SIGNALING_COUPLED_TO_CYCLIC_NUCLEOTIDE_SECOND_MESSENGER	TRANSMEMBRANE_RECEPTOR_PROTEIN_KINASE_ACTIVITY
HETEROCYCLE_METABOLIC_PROCESS	AMINE_RECEPTOR_ACTIVITY	MICROTUBULE_BASED_PROCESS
CATION_BINDING	AMINE_METABOLIC_PROCESS	AUXILIARY_TRANSPORT_PROTEIN_ACTIVITY
AMINO_ACID_TRANSPORT	TRANSMISSION_OF_NERVE_IMPULSE	SH3_SH2_ADAPTOR_ACTIVITY
CHROMATIN_ASSEMBLY	RESPONSE_TO_HORMONE_STIMULUS	AMINE_METABOLIC_PROCESS
CARBOXYLIC_ACID_METABOLIC_PROCESS	NITROGEN_COMPOUND_METABOLIC_PROCESS	CATION_BINDING
ORGANIC_ACID_METABOLIC_PROCESS	NEGATIVE_REGULATION_OF_CELLULAR_COMPONENT_ORGANIZATION_AND_BIOGENESIS	VOLTAGE_GATED_POTASSIUM_CHANNEL_COMPLEX
GENERATION_OF_NEURONS	SH3_SH2_ADAPTOR_ACTIVITY	REGULATION_OF_CYCLIN_DEPENDENT_PROTEIN_KINASE_ACTIVITY
CELLULAR_RESPIRATION	CELL_CELL_SIGNALING	ORGANIC_ACID_METABOLIC_PROCESS
ORGAN_DEVELOPMENT	SYNAPTIC_TRANSMISSION	CARBOXYLIC_ACID_METABOLIC_PROCESS
REGULATION_OF_CELL_ADHESION	CYCLIC_NUCLEOTIDE_MEDIATED_SIGNALING	MICROTUBULE_MOTOR_ACTIVITY
ION_BINDING	COFACTOR_TRANSPORT	TUBULIN_BINDING
PROTEIN_PROCESSING	ORGAN_DEVELOPMENT	CELLULAR_LIPID_METABOLIC_PROCESS
POLYSACCHARIDE_BINDING	GLUTAMATE_SIGNALING_PATHWAY	REGULATION_OF_CELL_PROLIFERATION
GENERATION_OF_A_SIGNAL_INVOLVED_IN_CELL_CELL_SIGNALING	ADP_BINDING	INSULIN_LIKE_GROWTH_FACTOR_RECEPTOR_BINDING
REGULATION_OF_CELL_PROLIFERATION	EXTRACELLULAR_REGION_PART	HORMONE_RECEPTOR_BINDING
REGULATION_OF_MUSCLE_CONTRACTION	ECTODERM_DEVELOPMENT	NUCLEAR_HORMONE_RECEPTOR_BINDING
STRUCTURE_SPECIFIC_DNA_BINDING	EXTRACELLULAR_REGION	STEROID_HORMONE_RECEPTOR_BINDING
SYSTEM_DEVELOPMENT	RESPONSE_TO_WOUNDING	INTRACELLULAR_RECEPTOR_MEDIATED_SIGNALING_PATHWAY
OXIDOREDUCTASE_ACTIVITY_GO_0016616	SECOND_MESSENGER_MEDIATED_SIGNALING	CALCIUM_CHANNEL_ACTIVITY
AXONOGENESIS	ACETYLGLUCOSAMINYLTRANSFERASE_ACTIVITY
CYTOSKELETAL_PROTEIN_BINDING	PATTERN_BINDING
PROTEIN_C_TERMINUS_BINDING	GLUCOSE_CATABOLIC_PROCESS
NEURON_DIFFERENTIATION	MICROTUBULE
RESPONSE_TO_WOUNDING	POSITIVE_REGULATION_OF_SECRETION
MULTICELLULAR_ORGANISMAL_DEVELOPMENT	CELLULAR_CARBOHYDRATE_METABOLIC_PROCESS
OXIDOREDUCTASE_ACTIVITY_ACTING_ON_CH_OH_GROUP_OF_DONORS	MEMBRANE_FRACTION
NEUROGENESIS	MULTICELLULAR_ORGANISMAL_DEVELOPMENT
CELL_SURFACE	SECRETIN_LIKE_RECEPTOR_ACTIVITY
NUCLEOSOME_ASSEMBLY	AGING
ACTIN_CYTOSKELETON	SYSTEM_DEVELOPMENT
TRANSITION_METAL_ION_BINDING	LIPASE_ACTIVITY
CELL_CELL_ADHESION	STEROID_BIOSYNTHETIC_PROCESS
PROTEIN_BINDING_BRIDGING	ORGANIC_ACID_METABOLIC_PROCESS
GLYCOSAMINOGLYCAN_BINDING	CELL_PROLIFERATION_GO_0008283
TISSUE_DEVELOPMENT	MICROTUBULE_BASED_PROCESS
PATTERN_BINDING	BASEMENT_MEMBRANE
REPRODUCTIVE_PROCESS	CAMP_MEDIATED_SIGNALING
CELL_CYCLE_CHECKPOINT_GO_0000075	CARBOXYLIC_ACID_METABOLIC_PROCESS
DOUBLE_STRANDED_DNA_BINDING	TISSUE_DEVELOPMENT
MEMBRANE_FRACTION	RESPONSE_TO_EXTRACELLULAR_STIMULUS
CHROMOSOME_ORGANIZATION_AND_BIOGENESIS	SKELETAL_DEVELOPMENT
CARBOXYLESTERASE_ACTIVITY	INOSITOL_OR_PHOSPHATIDYLINOSITOL_PHOSPHATASE_ACTIVITY
STEROID_METABOLIC_PROCESS	CHROMATIN_ASSEMBLY_OR_DISASSEMBLY
AMINE_METABOLIC_PROCESS	MICROTUBULE_MOTOR_ACTIVITY
STRUCTURAL_MOLECULE_ACTIVITY	NUCLEOSOME_ASSEMBLY
SULFOTRANSFERASE_ACTIVITY	REGULATION_OF_VIRAL_REPRODUCTION
ISOMERASE_ACTIVITY
G_PROTEIN_COUPLED_RECEPTOR_PROTEIN_SIGNALING_PATHWAY
CELL_CELL_SIGNALING
G_PROTEIN_SIGNALING_COUPLED_TO_CAMP_NUCLEOTIDE_SECOND_MESSENGER
EMBRYONIC_DEVELOPMENT
CAMP_MEDIATED_SIGNALING
CELLULAR_LIPID_METABOLIC_PROCESS
PROTEIN_N_TERMINUS_BINDING
CELLULAR_MORPHOGENESIS_DURING_DIFFERENTIATION
AMINO_ACID_AND_DERIVATIVE_METABOLIC_PROCESS
NEURON_DEVELOPMENT
AEROBIC_RESPIRATION
SECOND_MESSENGER_MEDIATED_SIGNALING
NITROGEN_COMPOUND_METABOLIC_PROCESS
CELLULAR_CARBOHYDRATE_METABOLIC_PROCESS
TRANSFERASE_ACTIVITY_TRANSFERRING_SULFUR_CONTAINING_GROUPS
INFLAMMATORY_RESPONSE
MICROTUBULE
EXTRACELLULAR_SPACE
MICROTUBULE_CYTOSKELETON_ORGANIZATION_AND_BIOGENESIS
EXOPEPTIDASE_ACTIVITY
MICROTUBULE_MOTOR_ACTIVITY
CELL_MIGRATION
MOLECULAR_ADAPTOR_ACTIVITY
TRICARBOXYLIC_ACID_CYCLE_INTERMEDIATE_METABOLIC_PROCESS
ALCOHOL_METABOLIC_PROCESS
INSULIN_LIKE_GROWTH_FACTOR_RECEPTOR_BINDING
NEURITE_DEVELOPMENT
CHROMATIN_ASSEMBLY_OR_DISASSEMBLY
OXYGEN_AND_REACTIVE_OXYGEN_SPECIES_METABOLIC_PROCESS
ANTIOXIDANT_ACTIVITY
REGULATION_OF_MULTICELLULAR_ORGANISMAL_PROCESS
LIGAND_GATED_CHANNEL_ACTIVITY
CONTRACTILE_FIBER
SYSTEM_PROCESS
PEPTIDE_RECEPTOR_ACTIVITY
CYCLIC_NUCLEOTIDE_MEDIATED_SIGNALING
KERATINOCYTE_DIFFERENTIATION
PROTEIN_HETERODIMERIZATION_ACTIVITY
SH3_SH2_ADAPTOR_ACTIVITY
DAMAGED_DNA_BINDING
MICROTUBULE_BASED_PROCESS
NEUROLOGICAL_SYSTEM_PROCESS
REGULATION_OF_CELLULAR_COMPONENT_ORGANIZATION_AND_BIOGENESIS
TUBULIN_BINDING
STRUCTURAL_CONSTITUENT_OF_MUSCLE
RECEPTOR_BINDING
SYNAPTIC_TRANSMISSION
TRANSMISSION_OF_NERVE_IMPULSE
G_PROTEIN_SIGNALING_COUPLED_TO_CYCLIC_NUCLEOTIDE_SECOND_MESSENGER
OXIDOREDUCTASE_ACTIVITY_ACTING_ON_SULFUR_GROUP_OF_DONORS
NEUROTRANSMITTER_BINDING
NEUTRAL_AMINO_ACID_TRANSMEMBRANE_TRANSPORTER_ACTIVITY
OLIGOSACCHARIDE_METABOLIC_PROCESS
EXTRINSIC_TO_MEMBRANE
ECTODERM_DEVELOPMENT
CONTRACTILE_FIBER_PART
KINESIN_COMPLEX
NEUROTRANSMITTER_RECEPTOR_ACTIVITY
HUMORAL_IMMUNE_RESPONSE
MUSCLE_CELL_DIFFERENTIATION
RAS_GUANYL_NUCLEOTIDE_EXCHANGE_FACTOR_ACTIVITY
GLUTAMATE_SIGNALING_PATHWAY
RESPONSE_TO_HORMONE_STIMULUS
REGULATION_OF_CATABOLIC_PROCESS
RHO_GUANYL_NUCLEOTIDE_EXCHANGE_FACTOR_ACTIVITY
NEUROPEPTIDE_SIGNALING_PATHWAY
REGULATION_OF_JAK_STAT_CASCADE
ACUTE_INFLAMMATORY_RESPONSE
