# Supplementary material for: Discovering the Deregulated Molecular Functions Involved in Malignant Transformation of Endometriosis to Endometriosis-Associated Ovarian Carcinoma Using a Data-Driven, Function-Based Analysis
Source: Int J Mol Sci. 2017 Nov 6;18(11):2345. doi: 10.3390/ijms18112345 (PMC5713314; doi:10.3390/ijms18112345)
Supplement: Supplementary file 1 [file ijms-18-02345-s001.zip › Table S5.xlsx]

## Sheet: GOCAN_FactorAnalysis_OvcaEndome
GO_FA1	GO_FA2	GO_FA3
CARBOHYDRATE_BIOSYNTHETIC_PROCESS	COLLAGEN	NEUROTRANSMITTER_RECEPTOR_ACTIVITY
CELLULAR_CARBOHYDRATE_METABOLIC_PROCESS	OXIDOREDUCTASE_ACTIVITY_ACTING_ON_THE_ALDEHYDE_OR_OXO_GROUP_OF_DONORSNAD_OR_NADP_AS_ACCEPTOR	AMINE_BINDING
ISOMERASE_ACTIVITY	ORGANELLAR_RIBOSOME	NICOTINIC_ACETYLCHOLINE_GATED_RECEPTOR_CHANNEL_COMPLEX
INTRAMOLECULAR_OXIDOREDUCTASE_ACTIVITY	MITOCHONDRIAL_RIBOSOME	NICOTINIC_ACETYLCHOLINE_ACTIVATED_CATION_SELECTIVE_CHANNEL_ACTIVITY
NITROGEN_COMPOUND_METABOLIC_PROCESS	APICAL_JUNCTION_COMPLEX	NEUROTRANSMITTER_BINDING
RIBONUCLEOTIDE_METABOLIC_PROCESS	APICOLATERAL_PLASMA_MEMBRANE	NEUROPEPTIDE_BINDING
AMINE_METABOLIC_PROCESS	OXIDOREDUCTASE_ACTIVITY_ACTING_ON_THE_ALDEHYDE_OR_OXO_GROUP_OF_DONORS	NEUROPEPTIDE_RECEPTOR_ACTIVITY
NEGATIVE_REGULATION_OF_CELL_PROLIFERATION	MEDIATOR_COMPLEX	ACETYLCHOLINE_BINDING
MICROTUBULE_BINDING	TIGHT_JUNCTION	LIGAND_GATED_CHANNEL_ACTIVITY
ORGANIC_ACID_METABOLIC_PROCESS	CALCIUM_INDEPENDENT_CELL_CELL_ADHESION	ION_CHANNEL_ACTIVITY
NUCLEOTIDE_KINASE_ACTIVITY	SENSORY_PERCEPTION_OF_TASTE	CATION_CHANNEL_ACTIVITY
CARBOXYLIC_ACID_METABOLIC_PROCESS	COFACTOR_TRANSPORTER_ACTIVITY	ORGANIC_ANION_TRANSMEMBRANE_TRANSPORTER_ACTIVITY
MONOCARBOXYLIC_ACID_METABOLIC_PROCESS	COENZYME_BINDING	SUBSTRATE_SPECIFIC_CHANNEL_ACTIVITY
CARBOHYDRATE_METABOLIC_PROCESS	AMINE_TRANSPORT	CHLORIDE_CHANNEL_ACTIVITY
SH3_SH2_ADAPTOR_ACTIVITY	AMINO_ACID_TRANSPORT	ACUTE_INFLAMMATORY_RESPONSE
AMINO_ACID_AND_DERIVATIVE_METABOLIC_PROCESS	NUCLEAR_HORMONE_RECEPTOR_BINDING	CALCIUM_ION_TRANSPORT
REGULATION_OF_CELL_PROLIFERATION	INORGANIC_ANION_TRANSMEMBRANE_TRANSPORTER_ACTIVITY	CALCIUM_CHANNEL_ACTIVITY
PURINE_RIBONUCLEOTIDE_METABOLIC_PROCESS	COFACTOR_BINDING	ACTIVATION_OF_IMMUNE_RESPONSE
ELECTRON_CARRIER_ACTIVITY	ACTIVE_TRANSMEMBRANE_TRANSPORTER_ACTIVITY	DI___TRI_VALENT_INORGANIC_CATION_TRANSPORT
PROTEIN_TYROSINE_KINASE_ACTIVITY	AMINE_TRANSMEMBRANE_TRANSPORTER_ACTIVITY	GATED_CHANNEL_ACTIVITY
RESPONSE_TO_ORGANIC_SUBSTANCE	NEUTRAL_AMINO_ACID_TRANSMEMBRANE_TRANSPORTER_ACTIVITY	ANION_CHANNEL_ACTIVITY
PROTEIN_BINDING_BRIDGING	GOLGI_MEMBRANE	METAL_ION_TRANSMEMBRANE_TRANSPORTER_ACTIVITY
EXOPEPTIDASE_ACTIVITY	ORGANIC_ACID_TRANSPORT	AMINE_RECEPTOR_ACTIVITY
AROMATIC_COMPOUND_METABOLIC_PROCESS	CARBOXYLIC_ACID_TRANSPORT	MONOOXYGENASE_ACTIVITY
RESPONSE_TO_HORMONE_STIMULUS	CARBOXYLIC_ACID_TRANSMEMBRANE_TRANSPORTER_ACTIVITY	METAL_ION_TRANSPORT
NEUROGENESIS	ORGANIC_ACID_TRANSMEMBRANE_TRANSPORTER_ACTIVITY	NEGATIVE_REGULATION_OF_CYTOKINE_BIOSYNTHETIC_PROCESS
NUCLEAR_EXPORT	NUCLEAR_UBIQUITIN_LIGASE_COMPLEX	ADP_BINDING
ALCOHOL_METABOLIC_PROCESS	HORMONE_RECEPTOR_BINDING	STEROID_BINDING
PROTEIN_C_TERMINUS_BINDING	INTERCELLULAR_JUNCTION	SYNAPTIC_TRANSMISSION
MICROTUBULE_POLYMERIZATION_OR_DEPOLYMERIZATION	SPERMATID_DEVELOPMENT	SENSORY_PERCEPTION_OF_TASTE
ACTIN_CYTOSKELETON	ANION_TRANSMEMBRANE_TRANSPORTER_ACTIVITY	ION_TRANSPORT
NUCLEOTIDE_SUGAR_METABOLIC_PROCESS	CELL_JUNCTION	AUXILIARY_TRANSPORT_PROTEIN_ACTIVITY
RECEPTOR_BINDING	AMINO_ACID_TRANSMEMBRANE_TRANSPORTER_ACTIVITY	CATION_TRANSPORT
HOMOPHILIC_CELL_ADHESION	EXTRACELLULAR_MATRIX_PART	VOLTAGE_GATED_CALCIUM_CHANNEL_ACTIVITY
CYTOSOLIC_PART	COENZYME_BIOSYNTHETIC_PROCESS	RHODOPSIN_LIKE_RECEPTOR_ACTIVITY
UBIQUITIN_CYCLE	EXTRINSIC_TO_MEMBRANE	CELL_DIVISION
PROTEOGLYCAN_METABOLIC_PROCESS	GTPASE_ACTIVATOR_ACTIVITY	HORMONE_ACTIVITY
NEURON_DEVELOPMENT	SMALL_GTPASE_REGULATOR_ACTIVITY	SMALL_CONJUGATING_PROTEIN_BINDING
ANATOMICAL_STRUCTURE_DEVELOPMENT	OLIGOSACCHARIDE_METABOLIC_PROCESS	UBIQUITIN_BINDING
MICROTUBULE_CYTOSKELETON_ORGANIZATION_AND_BIOGENESIS	HEMATOPOIETIN_INTERFERON_CLASSD200_DOMAIN_CYTOKINE_RECEPTOR_ACTIVITY	REGULATION_OF_VIRAL_REPRODUCTION
MICROTUBULE_BASED_PROCESS	CALCIUM_CHANNEL_ACTIVITY	SECRETIN_LIKE_RECEPTOR_ACTIVITY
SECOND_MESSENGER_MEDIATED_SIGNALING	CELL_CELL_ADHESION	TRANSMISSION_OF_NERVE_IMPULSE
STRUCTURE_SPECIFIC_DNA_BINDING	NEUTRAL_AMINO_ACID_TRANSPORT	CHANNEL_REGULATOR_ACTIVITY
STRUCTURAL_MOLECULE_ACTIVITY	GTPASE_REGULATOR_ACTIVITY	NEUROLOGICAL_SYSTEM_PROCESS
CYCLIC_NUCLEOTIDE_MEDIATED_SIGNALING	VITAMIN_TRANSPORT	G_PROTEIN_COUPLED_RECEPTOR_ACTIVITY
MYELOID_LEUKOCYTE_DIFFERENTIATION	VOLTAGE_GATED_CALCIUM_CHANNEL_ACTIVITY	SARCOMERE
HORMONE_ACTIVITY	UBIQUITIN_LIGASE_COMPLEX	HISTONE_DEACETYLASE_BINDING
INDUCTION_OF_APOPTOSIS_BY_EXTRACELLULAR_SIGNALS	MEMBRANE_FRACTION	PROTEASE_INHIBITOR_ACTIVITY
TISSUE_DEVELOPMENT	VOLTAGE_GATED_CALCIUM_CHANNEL_COMPLEX
PROTEOGLYCAN_BIOSYNTHETIC_PROCESS	MICROTUBULE_MOTOR_ACTIVITY
MOLECULAR_ADAPTOR_ACTIVITY	HORMONE_SECRETION
SYSTEM_DEVELOPMENT	SULFOTRANSFERASE_ACTIVITY
MULTICELLULAR_ORGANISMAL_DEVELOPMENT	PROTEIN_DNA_COMPLEX_ASSEMBLY
STEROID_BIOSYNTHETIC_PROCESS	BILE_ACID_METABOLIC_PROCESS
CELL_MIGRATION	MONOOXYGENASE_ACTIVITY
OXIDOREDUCTASE_ACTIVITY	TRANSMEMBRANE_TRANSPORTER_ACTIVITY
CYTOKINE_ACTIVITY	SUBSTRATE_SPECIFIC_TRANSMEMBRANE_TRANSPORTER_ACTIVITY
CYTOSKELETON	BLOOD_COAGULATION
NEURITE_DEVELOPMENT	COAGULATION
OXYGEN_AND_REACTIVE_OXYGEN_SPECIES_METABOLIC_PROCESS	GENERATION_OF_A_SIGNAL_INVOLVED_IN_CELL_CELL_SIGNALING
EXONUCLEASE_ACTIVITY	SUBSTRATE_SPECIFIC_TRANSPORTER_ACTIVITY
MYOFIBRIL	TRANS_GOLGI_NETWORK
EXTRACELLULAR_SPACE	MICROTUBULE_CYTOSKELETON
EPIDERMIS_DEVELOPMENT	INOSITOL_OR_PHOSPHATIDYLINOSITOL_PHOSPHATASE_ACTIVITY
G_PROTEIN_SIGNALING_COUPLED_TO_CYCLIC_NUCLEOTIDE_SECOND_MESSENGER	SEROTONIN_RECEPTOR_ACTIVITY
BEHAVIOR	CELL_SUBSTRATE_ADHESION
PROTEIN_N_TERMINUS_BINDING	SPERMATID_DIFFERENTIATION
G_PROTEIN_COUPLED_RECEPTOR_BINDING	PROTEIN_KINASE_REGULATOR_ACTIVITY
POLYSACCHARIDE_METABOLIC_PROCESS	NEGATIVE_REGULATION_OF_CYTOKINE_BIOSYNTHETIC_PROCESS
KINASE_ACTIVITY	LIPID_KINASE_ACTIVITY
BASEMENT_MEMBRANE	REGULATION_OF_TRANSCRIPTION_FROM_RNA_POLYMERASE_II_PROMOTER
OXIDOREDUCTASE_ACTIVITY_ACTING_ON_CH_OH_GROUP_OF_DONORS	SIALYLTRANSFERASE_ACTIVITY
INNATE_IMMUNE_RESPONSE	AXON_GUIDANCE
CHROMATIN_ASSEMBLY	HEMOSTASIS
CLATHRIN_COATED_VESICLE	ION_TRANSMEMBRANE_TRANSPORTER_ACTIVITY
G_PROTEIN_COUPLED_RECEPTOR_PROTEIN_SIGNALING_PATHWAY	SULFURIC_ESTER_HYDROLASE_ACTIVITY
NERVOUS_SYSTEM_DEVELOPMENT	NEURON_PROJECTION
POSITIVE_REGULATION_OF_CELL_CYCLE	RESPONSE_TO_WOUNDING
CAMP_MEDIATED_SIGNALING	PHOSPHORIC_MONOESTER_HYDROLASE_ACTIVITY
REGULATION_OF_MULTICELLULAR_ORGANISMAL_PROCESS	ACTIN_FILAMENT_BUNDLE_FORMATION
TUBULIN_BINDING	PLASMA_MEMBRANE_PART
EXTRACELLULAR_REGION_PART	CELL_FRACTION
CYTOSKELETAL_PART	PROTEINACEOUS_EXTRACELLULAR_MATRIX
CATION_TRANSPORT	EXTRACELLULAR_MATRIX
SULFUR_METABOLIC_PROCESS	INTEGRAL_TO_MEMBRANE
METAL_ION_TRANSPORT	TRANSCRIPTION_COACTIVATOR_ACTIVITY
SYSTEM_PROCESS	PHOSPHOPROTEIN_PHOSPHATASE_ACTIVITY
NUCLEAR_CHROMOSOME_PART	PLASMA_MEMBRANE
DOUBLE_STRANDED_DNA_BINDING	CYTOPLASM_ORGANIZATION_AND_BIOGENESIS
STEROL_BINDING	INFLAMMATORY_RESPONSE
OXIDOREDUCTASE_ACTIVITY_GO_0016616	INTRINSIC_TO_MEMBRANE
COFACTOR_CATABOLIC_PROCESS	PHOSPHORIC_ESTER_HYDROLASE_ACTIVITY
TRANSMEMBRANE_RECEPTOR_PROTEIN_KINASE_ACTIVITY	INTEGRAL_TO_PLASMA_MEMBRANE
CHROMOSOME_ORGANIZATION_AND_BIOGENESIS	PROTEIN_KINASE_ACTIVITY
MICROTUBULE	MEMBRANE
G_PROTEIN_SIGNALING_COUPLED_TO_CAMP_NUCLEOTIDE_SECOND_MESSENGER	INTRINSIC_TO_PLASMA_MEMBRANE
CONTRACTILE_FIBER_PART	LIPID_RAFT
HYDROLASE_ACTIVITY_ACTING_ON_ESTER_BONDS	REGULATION_OF_HEART_CONTRACTION
PHOSPHOTRANSFERASE_ACTIVITY_ALCOHOL_GROUP_AS_ACCEPTOR	REGULATION_OF_CYCLIN_DEPENDENT_PROTEIN_KINASE_ACTIVITY
CELL_CELL_SIGNALING	MEMBRANE_PART
SERINE_TYPE_PEPTIDASE_ACTIVITY	TRANSFERASE_ACTIVITY_TRANSFERRING_SULFUR_CONTAINING_GROUPS
SERINE_HYDROLASE_ACTIVITY	PHOSPHOTRANSFERASE_ACTIVITY_ALCOHOL_GROUP_AS_ACCEPTOR
REGULATION_OF_MUSCLE_CONTRACTION	ALDO_KETO_REDUCTASE_ACTIVITY
CHANNEL_REGULATOR_ACTIVITY	CELLULAR_RESPONSE_TO_STIMULUS
NEUROLOGICAL_SYSTEM_PROCESS	EMBRYONIC_DEVELOPMENT
ENZYME_REGULATOR_ACTIVITY	COENZYME_METABOLIC_PROCESS
ADP_BINDING	HUMORAL_IMMUNE_RESPONSE
TRANSMISSION_OF_NERVE_IMPULSE	ENZYME_REGULATOR_ACTIVITY
CONTRACTILE_FIBER	REGULATION_OF_BODY_FLUID_LEVELS
CELL_DIVISION	RESPONSE_TO_EXTERNAL_STIMULUS
REGULATION_OF_BODY_FLUID_LEVELS	CELLULAR_RESPONSE_TO_STRESS
PROTEIN_KINASE_ACTIVITY	HYDROLASE_ACTIVITY_ACTING_ON_ESTER_BONDS
PHOSPHORIC_ESTER_HYDROLASE_ACTIVITY	INTERCELLULAR_JUNCTION_ASSEMBLY_AND_MAINTENANCE
SODIUM_CHANNEL_ACTIVITY	ACETYLCHOLINE_BINDING
ECTODERM_DEVELOPMENT	OXIDOREDUCTASE_ACTIVITY_GO_0016616
COPPER_ION_BINDING	REGULATION_OF_SECRETION
NEGATIVE_REGULATION_OF_CELLULAR_COMPONENT_ORGANIZATION_AND_BIOGENESIS	RESPONSE_TO_STEROID_HORMONE_STIMULUS
TRANSCRIPTION_COACTIVATOR_ACTIVITY	RECEPTOR_ACTIVITY
IMMUNE_RESPONSE	RESPONSE_TO_HORMONE_STIMULUS
PHOSPHOLIPASE_ACTIVITY	COFACTOR_CATABOLIC_PROCESS
RECEPTOR_ACTIVITY	MICROTUBULE_POLYMERIZATION_OR_DEPOLYMERIZATION
ION_TRANSPORT	NEUROTRANSMITTER_RECEPTOR_ACTIVITY
STEROID_BINDING	CELL_DIVISION
RESPONSE_TO_EXTERNAL_STIMULUS	PROTEOGLYCAN_METABOLIC_PROCESS
PHOSPHORIC_MONOESTER_HYDROLASE_ACTIVITY	PROTEOGLYCAN_BIOSYNTHETIC_PROCESS
TRICARBOXYLIC_ACID_CYCLE_INTERMEDIATE_METABOLIC_PROCESS	ADP_BINDING
TRANSMEMBRANE_RECEPTOR_PROTEIN_TYROSINE_KINASE_ACTIVITY	MYELOID_LEUKOCYTE_DIFFERENTIATION
AUXILIARY_TRANSPORT_PROTEIN_ACTIVITY	SMALL_CONJUGATING_PROTEIN_BINDING
TRANSMEMBRANE_RECEPTOR_ACTIVITY	UBIQUITIN_BINDING
RAS_GUANYL_NUCLEOTIDE_EXCHANGE_FACTOR_ACTIVITY	HISTONE_DEACETYLASE_BINDING
PHOSPHOPROTEIN_PHOSPHATASE_ACTIVITY	ACUTE_INFLAMMATORY_RESPONSE
INTRA_GOLGI_VESICLE_MEDIATED_TRANSPORT	CHAPERONE_BINDING
MEMBRANE
MEMBRANE_PART
SYNAPTIC_TRANSMISSION
INTERCELLULAR_JUNCTION_ASSEMBLY_AND_MAINTENANCE
G_PROTEIN_COUPLED_RECEPTOR_ACTIVITY
RHODOPSIN_LIKE_RECEPTOR_ACTIVITY
CELL_FRACTION
AMINE_RECEPTOR_ACTIVITY
ANION_CHANNEL_ACTIVITY
REGULATION_OF_SECRETION
CHAPERONE_BINDING
SARCOMERE
EMBRYONIC_DEVELOPMENT
INTRINSIC_TO_MEMBRANE
REGULATION_OF_TRANSCRIPTION_FROM_RNA_POLYMERASE_II_PROMOTER
PLASMA_MEMBRANE
HEMOSTASIS
INTEGRAL_TO_MEMBRANE
INTRINSIC_TO_PLASMA_MEMBRANE
EXTRACELLULAR_MATRIX
PROTEINACEOUS_EXTRACELLULAR_MATRIX
SERINE_TYPE_ENDOPEPTIDASE_ACTIVITY
REGULATION_OF_CYCLIN_DEPENDENT_PROTEIN_KINASE_ACTIVITY
INTEGRAL_TO_PLASMA_MEMBRANE
RESPONSE_TO_WOUNDING
CYTOPLASM_ORGANIZATION_AND_BIOGENESIS
PLASMA_MEMBRANE_PART
METAL_ION_TRANSMEMBRANE_TRANSPORTER_ACTIVITY
INFLAMMATORY_RESPONSE
SMALL_CONJUGATING_PROTEIN_BINDING
UBIQUITIN_BINDING
GATED_CHANNEL_ACTIVITY
REGULATION_OF_ACTION_POTENTIAL
STRUCTURAL_CONSTITUENT_OF_MUSCLE
COENZYME_METABOLIC_PROCESS
NUCLEOSOME_ASSEMBLY
ACUTE_INFLAMMATORY_RESPONSE
POSITIVE_REGULATION_OF_SECRETION
MICROTUBULE_CYTOSKELETON
BLOOD_COAGULATION
COAGULATION
CELL_SUBSTRATE_ADHESION
PROTEASE_INHIBITOR_ACTIVITY
TRANSFERASE_ACTIVITY_TRANSFERRING_SULFUR_CONTAINING_GROUPS
LIPID_RAFT
RHO_GUANYL_NUCLEOTIDE_EXCHANGE_FACTOR_ACTIVITY
HUMORAL_IMMUNE_RESPONSE
PROTEIN_DNA_COMPLEX_ASSEMBLY
CATION_CHANNEL_ACTIVITY
ION_CHANNEL_ACTIVITY
CELLULAR_RESPONSE_TO_STRESS
ION_TRANSMEMBRANE_TRANSPORTER_ACTIVITY
GTPASE_REGULATOR_ACTIVITY
TRANS_GOLGI_NETWORK
MEMBRANE_FRACTION
CHLORIDE_CHANNEL_ACTIVITY
KINESIN_COMPLEX
PROTEIN_KINASE_REGULATOR_ACTIVITY
SUBSTRATE_SPECIFIC_CHANNEL_ACTIVITY
CELL_CELL_ADHESION
ACTIVATION_OF_IMMUNE_RESPONSE
GENERATION_OF_A_SIGNAL_INVOLVED_IN_CELL_CELL_SIGNALING
NEURON_PROJECTION
CELLULAR_RESPONSE_TO_STIMULUS
REGULATION_OF_HEART_CONTRACTION
SUBSTRATE_SPECIFIC_TRANSPORTER_ACTIVITY
VITAMIN_METABOLIC_PROCESS
REGULATION_OF_HORMONE_SECRETION
DAMAGED_DNA_BINDING
NEUROTRANSMITTER_RECEPTOR_ACTIVITY
SUBSTRATE_SPECIFIC_TRANSMEMBRANE_TRANSPORTER_ACTIVITY
TRANSMEMBRANE_TRANSPORTER_ACTIVITY
SIALYLTRANSFERASE_ACTIVITY
SMALL_GTPASE_REGULATOR_ACTIVITY
ALDO_KETO_REDUCTASE_ACTIVITY
SECRETIN_LIKE_RECEPTOR_ACTIVITY
NEUROTRANSMITTER_BINDING
DI___TRI_VALENT_INORGANIC_CATION_TRANSPORT
COFACTOR_TRANSPORT
CALCIUM_ION_TRANSPORT
GTPASE_ACTIVATOR_ACTIVITY
CELL_JUNCTION
ACTIN_FILAMENT_BUNDLE_FORMATION
SPERMATID_DIFFERENTIATION
MICROTUBULE_MOTOR_ACTIVITY
AXON_GUIDANCE
INTERCELLULAR_JUNCTION
HORMONE_SECRETION
OXIDOREDUCTASE_ACTIVITY_ACTING_ON_THE_ALDEHYDE_OR_OXO_GROUP_OF_DONORSNAD_OR_NADP_AS_ACCEPTOR
ACETYLCHOLINE_BINDING
MEDIATOR_COMPLEX
MITOCHONDRIAL_RIBOSOME
ORGANELLAR_RIBOSOME
COLLAGEN
SENSORY_PERCEPTION_OF_TASTE
NICOTINIC_ACETYLCHOLINE_ACTIVATED_CATION_SELECTIVE_CHANNEL_ACTIVITY
NICOTINIC_ACETYLCHOLINE_GATED_RECEPTOR_CHANNEL_COMPLEX
NEGATIVE_REGULATION_OF_CYTOKINE_BIOSYNTHETIC_PROCESS
